# Supplementary material for: Genome-Wide Characterization of Jasmonates Signaling Components Reveals the Essential Role of ZmCOI1a-ZmJAZ15 Action Module in Regulating Maize Immunity to Gibberella Stalk Rot
Source: Int J Mol Sci. 2021 Jan 16;22(2):870. doi: 10.3390/ijms22020870 (PMC7830991; doi:10.3390/ijms22020870)
Supplement: Supplementary file 1 [file ijms-22-00870-s001.zip]

Archive with 20 entries (19 files):
- Supplementary files-20201222/
- Supplementary files-20201222/Figure S1.tif
- Supplementary files-20201222/Figure S10.tif
- Supplementary files-20201222/Figure S11.tif
- Supplementary files-20201222/Figure S12.tif
- Supplementary files-20201222/Figure S2.tif
- Supplementary files-20201222/Figure S3.tif
- Supplementary files-20201222/Figure S4.tif
- Supplementary files-20201222/Figure S5.tif
- Supplementary files-20201222/Figure S6.tif
- Supplementary files-20201222/Figure S7.tif
- Supplementary files-20201222/Figure S8.tif
- Supplementary files-20201222/Figure S9.tif
- Supplementary files-20201222/Legends for Supplementary materials-20201222.docx
- Supplementary files-20201222/Supplementary Table S1-The original data of RNA-seq.xlsx
- Supplementary files-20201222/Supplementary Table S2-DEGs upon treatment with MeJA-2020.12.23.xlsx
- Supplementary files-20201222/Supplementary Table S3-Infomation of all maize JAZ and COI genes.xlsx
- Supplementary files-20201222/Supplementary Table S4-Sequence alignment of bHLH99, bHLH91 and MYC7 to MYC2, MYC3 and MYC4 in Arabidopsis.xlsx
- Supplementary files-20201222/Supplementary Table S5-Information of primers used in this study.xlsx
- Supplementary files-20201222/~$gends for Supplementary materials-20201222.docx
