# Supplementary material for: Genome-Wide Characterization of Jasmonates Signaling Components Reveals the Essential Role of ZmCOI1a-ZmJAZ15 Action Module in Regulating Maize Immunity to Gibberella Stalk Rot
Source: Int J Mol Sci. 2021 Jan 16;22(2):870. doi: 10.3390/ijms22020870 (PMC7830991; doi:10.3390/ijms22020870)
Supplement: Supplementary file 1 [file ijms-22-00870-s001.zip › Supplementary files-20201222/Supplementary Table S1-The original data of RNA-seq.xlsx]

## Sheet: 6h
gene_id	baseMean	log2FoldChange	lfcSE	stat	pvalue	padj
100191274	1119.99	0.0616875	0.287898	0.214268	0.830338	0.999787
100191276	163.718	0.483962	0.599618	0.807117	0.419599	0.999787
100191277	7.09762	2.28195	3.10367	0.735243	0.462191	NA
100191270	1894.38	0.158944	0.251579	0.631788	0.527525	0.999787
100191272	2507.88	-0.033456	0.207759	-0.161033	0.872067	0.999787
100191278	1649.97	0.499582	0.242366	2.06127	0.0392771	0.816945
100276175	45.6019	0.331683	1.11346	0.297886	0.76579	0.999787
103643107	0	NA	NA	NA	NA	NA
100276173	521.011	-0.109906	0.38609	-0.284664	0.775902	0.999787
100276172	1285.07	-0.155169	0.26237	-0.591411	0.554245	0.999787
541795	4470.66	-0.192833	0.187703	-1.02733	0.304265	0.999787
100276179	58.0442	-0.529395	0.97498	-0.54298	0.587143	0.999787
100276178	4396.93	0.0363093	0.184936	0.196335	0.844348	0.999787
103630057	83.7647	-0.241098	0.818857	-0.294432	0.768428	0.999787
103650124	2.00923	-3.04203	4.89996	-0.620828	0.534713	NA
103650127	0	NA	NA	NA	NA	NA
103630054	80.3301	0.961261	0.897679	1.07083	0.284246	0.999787
103650121	154.515	0.255794	0.640842	0.399153	0.68978	0.999787
103630052	27.2112	-0.129625	1.42211	-0.0911498	0.927374	0.999787
103630051	2204.73	-0.0233771	0.223793	-0.104458	0.916806	0.999787
103650122	2311.73	-0.0426996	0.236601	-0.180471	0.856783	0.999787
103650129	0	NA	NA	NA	NA	NA
103650128	35.5389	0.470192	1.2513	0.375762	0.707094	0.999787
103630059	2143.01	0.118467	0.217129	0.545606	0.585337	0.999787
100382844	9211.9	-0.125316	0.164353	-0.762479	0.445774	0.999787
MIR398a_1	0	NA	NA	NA	NA	NA
MIR398b_1	0.993857	-0.0438755	4.78477	-0.00916982	0.992684	NA
103632444	0	NA	NA	NA	NA	NA
103651294	238.032	-0.000761934	0.517061	-0.00147358	0.998824	0.999787
109940527	0	NA	NA	NA	NA	NA
103651296	0	NA	NA	NA	NA	NA
103635264	622.842	-0.178316	0.333335	-0.534945	0.592688	0.999787
103635263	0	NA	NA	NA	NA	NA
103635262	0	NA	NA	NA	NA	NA
103635261	66.5597	0.0460703	0.912251	0.0505017	0.959723	0.999787
103647393	10.267	-1.00368	2.13421	-0.470282	0.638154	NA
103632442	123.657	-0.123566	0.686108	-0.180097	0.857077	0.999787
100217033	32.4937	-0.0304818	1.27215	-0.0239608	0.980884	0.999787
103651298	0	NA	NA	NA	NA	NA
100382048	8733.2	-0.195008	0.170918	-1.14094	0.253894	0.999787
103635268	1432.74	-0.302042	0.247691	-1.21943	0.222681	0.999787
100383420	2109.77	-0.0539365	0.228597	-0.235945	0.813475	0.999787
103647394	0	NA	NA	NA	NA	NA
100217032	5018.24	0.602989	0.216534	2.78474	0.00535714	0.232683
100191953	2767.92	0.0190173	0.211298	0.0900022	0.928285	0.999787
103647395	1.46063	-0.559124	4.73108	-0.118181	0.905924	NA
100279794	1971.73	-0.168053	0.224173	-0.749658	0.453461	0.999787
100193417	155.465	-0.613253	0.638341	-0.960698	0.336704	0.999787
103628528	0	NA	NA	NA	NA	NA
732774	8.88796	-3.37013	2.78374	-1.21065	0.22603	NA
100193308	9.38232	0.372291	2.22302	0.167471	0.866999	NA
100194234	133.104	0.598344	0.668401	0.895188	0.370687	0.999787
100274260	1774.64	0.358691	0.24403	1.46986	0.141599	0.999787
100277933	333.746	0.0165152	0.433681	0.0380814	0.969623	0.999787
732818	261.341	0.0543382	0.523236	0.10385	0.917288	0.999787
606457	316.61	0.132435	0.465911	0.28425	0.776219	0.999787
100272252	2013.63	-0.050855	0.220428	-0.23071	0.81754	0.999787
542540	1145.4	-0.305689	0.29943	-1.0209	0.3073	0.999787
103649673	64.8396	-2.22927	0.989689	-2.2525	0.024291	0.625461
103649672	33.799	-0.110296	1.25859	-0.0876343	0.930167	0.999787
100273602	965.032	-0.148401	0.289935	-0.511841	0.608762	0.999787
732830	1376.17	1.10816	0.276088	4.0138	5.98e-05	0.00714298
100382650	2905.17	-0.0437921	0.203353	-0.21535	0.829495	0.999787
100382651	294.667	-0.0984785	1.87576	-0.0525007	0.95813	0.999787
100285534	5151.46	-0.260969	0.187092	-1.39487	0.163056	0.999787
100217034	130.737	0.362494	0.677766	0.534836	0.592763	0.999787
100382657	111.854	0.592881	0.724823	0.817966	0.413377	0.999787
100382658	88.4081	0.483818	1.05479	0.458686	0.64646	0.999787
100382659	389.735	0.072568	0.45351	0.160014	0.87287	0.999787
103626556	4.36557	-2.09553	3.71339	-0.564317	0.572539	NA
100285532	1094.34	-0.229894	0.295193	-0.778794	0.436101	0.999787
103650125	1.25577	-2.6486	4.90771	-0.539681	0.589417	NA
103649675	0	NA	NA	NA	NA	NA
100193650	774.26	-0.168482	0.308971	-0.5453	0.585547	0.999787
103646889	223.664	-0.306232	0.541658	-0.56536	0.571829	0.999787
100285177	21536.9	0.211676	0.154137	1.3733	0.16966	0.999787
100193654	541.89	-0.107515	0.354979	-0.302878	0.761983	0.999787
100193656	5125.12	-0.0101827	0.178383	-0.0570832	0.954479	0.999787
100284072	1666.41	-0.121997	0.249809	-0.488362	0.625293	0.999787
100193658	18.4596	-2.14597	2.08859	-1.02747	0.304197	NA
100193659	0	NA	NA	NA	NA	NA
100274766	23.6046	2.27727	1.52942	1.48898	0.136493	NA
103650123	7.04852	0.576901	3.67732	0.156881	0.875339	NA
103630050	0	NA	NA	NA	NA	NA
TRNAR-CCU-4	0	NA	NA	NA	NA	NA
111590369	0	NA	NA	NA	NA	NA
111590368	0	NA	NA	NA	NA	NA
111590367	0	NA	NA	NA	NA	NA
111590366	0.251154	-1.32326	4.96502	-0.266516	0.789841	NA
111590365	0	NA	NA	NA	NA	NA
111590364	5.9739	-0.469822	2.68908	-0.174715	0.861303	NA
111590363	0	NA	NA	NA	NA	NA
111590362	0	NA	NA	NA	NA	NA
111590361	0	NA	NA	NA	NA	NA
111590360	0	NA	NA	NA	NA	NA
100192091	2262.04	-0.132956	0.221879	-0.59923	0.54902	0.999787
111591028	0	NA	NA	NA	NA	NA
103651957	0	NA	NA	NA	NA	NA
103630058	2.41895	-0.343234	4.65852	-0.0736787	0.941266	NA
103645912	35.9149	0.318131	1.24373	0.255789	0.798114	0.999787
103645913	17.9847	-0.304193	1.6658	-0.182611	0.855104	NA
103645911	0.251154	-1.32326	4.96502	-0.266516	0.789841	NA
103645916	48.0772	0.171663	1.07294	0.159994	0.872886	0.999787
100280976	15.0856	0.428647	1.95135	0.219667	0.826131	NA
103645914	7.57448	1.2758	2.49651	0.511033	0.609328	NA
103645915	21.9268	0.234351	1.53065	0.153105	0.878315	NA
103645918	252.687	-0.151741	0.510681	-0.297134	0.766364	0.999787
103645919	432.156	0.405694	0.402866	1.00702	0.313925	0.999787
MIR166l_2	0	NA	NA	NA	NA	NA
103637960	0	NA	NA	NA	NA	NA
100280979	3079.51	0.320533	0.229121	1.39897	0.161822	0.999787
100274769	11348.9	-0.324053	0.165343	-1.95988	0.0500092	0.923828
111591021	2.54106	-2.96931	4.58326	-0.647861	0.517075	NA
100194383	277.604	0.575655	0.610254	0.943303	0.345526	0.999787
100194382	22.576	0.10688	1.52075	0.0702815	0.94397	NA
100194381	20.2018	-1.22512	1.66244	-0.736944	0.461156	NA
103655679	3.291	0.662698	4.65498	0.142363	0.886793	NA
100194387	56.6861	-0.0206628	1.00892	-0.0204801	0.98366	0.999787
100194385	16596.7	0.00380483	0.163722	0.0232396	0.981459	0.999787
100194384	85.7709	0.284793	0.812781	0.350394	0.726043	0.999787
103643420	0	NA	NA	NA	NA	NA
111591027	0	NA	NA	NA	NA	NA
100194389	937.309	-0.319415	0.294416	-1.08491	0.277961	0.999787
103643426	0.505468	-1.91232	4.93345	-0.387623	0.698295	NA
100284552	2724.78	0.00325683	0.212521	0.0153248	0.987773	0.999787
100284550	2890.6	0.0219555	0.221923	0.0989326	0.921192	0.999787
TRNAK-UUU-18	0	NA	NA	NA	NA	NA
111591098	0	NA	NA	NA	NA	NA
111591099	0	NA	NA	NA	NA	NA
111591096	0	NA	NA	NA	NA	NA
111591097	0	NA	NA	NA	NA	NA
111591094	0	NA	NA	NA	NA	NA
111591095	0	NA	NA	NA	NA	NA
111591092	0	NA	NA	NA	NA	NA
111591093	0	NA	NA	NA	NA	NA
111591090	0	NA	NA	NA	NA	NA
100502213	4886.71	0.336819	0.190232	1.77057	0.0766324	0.999787
100191716	83.5699	0.177182	0.820325	0.21599	0.828995	0.999787
100278469	718.996	-0.162207	0.314877	-0.515142	0.606453	0.999787
100502210	1701.9	0.1205	0.231864	0.519702	0.603272	0.999787
109945179	0	NA	NA	NA	NA	NA
109945178	0	NA	NA	NA	NA	NA
100278465	54.3033	1.14426	1.00989	1.13305	0.257192	0.999787
109945176	0	NA	NA	NA	NA	NA
100278467	73.5042	0.151338	0.875834	0.172792	0.862815	0.999787
100502211	263.215	0.61487	0.510122	1.20534	0.228073	0.999787
109945173	13.6583	-0.411828	1.87444	-0.219707	0.826099	NA
109945172	0	NA	NA	NA	NA	NA
100278463	86.6798	0.876215	0.854165	1.02581	0.304979	0.999787
100194319	39.7382	0.584268	1.21224	0.481973	0.629825	0.999787
109945285	0	NA	NA	NA	NA	NA
109945284	6.02769	-3.89263	4.23685	-0.918757	0.358223	NA
109945287	0	NA	NA	NA	NA	NA
109945286	0	NA	NA	NA	NA	NA
109945281	0	NA	NA	NA	NA	NA
109945280	0	NA	NA	NA	NA	NA
109945283	1.74579	1.25028	4.59993	0.271805	0.785772	NA
109945282	0	NA	NA	NA	NA	NA
103637455	0	NA	NA	NA	NA	NA
109945289	7.72244	0.467028	2.42634	0.192482	0.847365	NA
109945288	0	NA	NA	NA	NA	NA
100384168	1073.42	0.210259	0.276517	0.760381	0.447027	0.999787
100384169	166.826	-0.0392839	0.616246	-0.0637471	0.949172	0.999787
103628873	0	NA	NA	NA	NA	NA
100384160	6629.38	-0.123363	0.172356	-0.715746	0.474148	0.999787
100384161	2506.45	-0.213077	0.210854	-1.01054	0.312235	0.999787
100384162	473.182	0.125171	0.374175	0.334525	0.737984	0.999787
100384163	20.3165	3.25313	2.0451	1.59069	0.111679	NA
100384165	6.50542	6.04749	3.52485	1.71567	0.086222	NA
100384167	101.982	0.00673066	0.746735	0.00901344	0.992808	0.999787
103630794	7177.6	0.0654919	0.174154	0.376057	0.706875	0.999787
100194317	2060.81	-0.011225	0.225534	-0.0497706	0.960305	0.999787
100286150	1072.08	0.100997	0.306374	0.329651	0.741664	0.999787
100193338	2599.92	-0.200879	0.20564	-0.976848	0.328644	0.999787
100284434	479.081	-0.226412	0.392672	-0.576594	0.564214	0.999787
103652123	0	NA	NA	NA	NA	NA
100276945	1386.87	0.112873	0.250585	0.450439	0.652394	0.999787
100276946	685.519	0.227622	0.327598	0.694821	0.487167	0.999787
100276947	385.037	0.162058	0.407417	0.397769	0.6908	0.999787
100276941	0	NA	NA	NA	NA	NA
100276942	1308.72	-0.377903	0.252559	-1.4963	0.134576	0.999787
100284089	58.3587	0.46258	0.971866	0.475971	0.634095	0.999787
100194313	4995.99	-0.20292	0.194868	-1.04132	0.297727	0.999787
100276948	971.959	0.0551785	0.294368	0.187447	0.85131	0.999787
100276949	13400.9	-0.109284	0.157722	-0.692893	0.488377	0.999787
111589615	0	NA	NA	NA	NA	NA
111589614	0	NA	NA	NA	NA	NA
111589617	0	NA	NA	NA	NA	NA
111589616	0	NA	NA	NA	NA	NA
111589611	5.56698	0.933024	2.85834	0.326421	0.744106	NA
111589610	13.5913	-0.127534	1.93172	-0.0660212	0.947361	NA
111589613	0	NA	NA	NA	NA	NA
111589612	0	NA	NA	NA	NA	NA
111589619	0.993857	-0.0438755	4.78477	-0.00916982	0.992684	NA
111589618	0	NA	NA	NA	NA	NA
100502041	492.412	0.857815	0.392555	2.18521	0.0288736	0.686891
100502040	53.6335	-0.554055	1.11488	-0.496962	0.619216	0.999787
100502044	6305.87	-0.112039	0.182966	-0.612347	0.540308	0.999787
103635266	2172.73	0.0585779	0.237507	0.246637	0.805189	0.999787
103635265	42.4081	1.26179	1.19577	1.05521	0.291327	0.999787
103651291	54.9463	-0.3427	1.01087	-0.339014	0.734599	0.999787
100273125	14542.9	-0.0556982	0.15775	-0.353078	0.72403	0.999787
109945821	0	NA	NA	NA	NA	NA
109945820	0	NA	NA	NA	NA	NA
109945823	14.7559	-3.33158	2.29249	-1.45326	0.146152	NA
109945822	4.52077	-3.65397	4.78335	-0.763895	0.44493	NA
109945825	0	NA	NA	NA	NA	NA
109945824	0	NA	NA	NA	NA	NA
109945827	0	NA	NA	NA	NA	NA
109945826	0	NA	NA	NA	NA	NA
109945829	0	NA	NA	NA	NA	NA
103653334	0	NA	NA	NA	NA	NA
103625940	0	NA	NA	NA	NA	NA
103653331	0	NA	NA	NA	NA	NA
100384809	2529.56	-0.101714	0.209807	-0.484798	0.62782	0.999787
103653333	1.01094	-2.4915	4.91298	-0.507126	0.612066	NA
103653332	0	NA	NA	NA	NA	NA
100279417	11.9191	-3.8226	2.50425	-1.52645	0.126899	NA
100279415	21.8325	0.408508	1.52582	0.267729	0.788908	NA
100279414	2447.3	0.00371859	0.211498	0.0175821	0.985972	0.999787
100279413	24.8381	1.6827	1.47659	1.13959	0.254459	NA
100279412	9582.39	1.02319	0.169454	6.03817	1.56e-09	7.53e-07
100279419	141.445	0.503979	0.69294	0.727305	0.467039	0.999787
103634848	40.8131	0.618031	1.14772	0.538487	0.590241	0.999787
103634849	2595.44	0.144975	0.216828	0.668616	0.50374	0.999787
100501538	3983.67	-0.744239	0.237899	-3.12838	0.0017577	0.102861
100501539	2718.61	0.0852637	0.203258	0.419485	0.674862	0.999787
100277708	3269.96	0.0971726	0.208959	0.465032	0.641909	0.999787
100277705	355.666	-0.166696	0.668552	-0.24934	0.803098	0.999787
100277704	1011.96	0.317346	0.276543	1.14755	0.251156	0.999787
100501536	5939.49	0.0176878	0.255034	0.0693548	0.944707	0.999787
100501537	4216.17	0.0283825	0.184808	0.153578	0.877942	0.999787
100277703	4286.21	0.220796	0.192407	1.14755	0.251155	0.999787
100501535	5556.87	-0.0521504	0.178491	-0.292173	0.770154	0.999787
TRNAK-UUU-10	0	NA	NA	NA	NA	NA
103626019	11.4295	2.57055	2.09917	1.22455	0.220743	NA
103645645	0	NA	NA	NA	NA	NA
100280586	1122.84	-0.237621	0.283744	-0.837447	0.402341	0.999787
103627908	43.9103	0.0790618	1.11634	0.0708224	0.943539	0.999787
100304074	1942.52	-0.284256	0.252547	-1.12556	0.260353	0.999787
100304075	37.2496	1.39901	1.20736	1.15873	0.246564	0.999787
100304071	2856.99	-0.0102274	0.21397	-0.0477984	0.961877	0.999787
103627900	18.6778	2.67752	2.11351	1.26686	0.205205	NA
103627903	0	NA	NA	NA	NA	NA
103627902	0	NA	NA	NA	NA	NA
103627905	602.954	-0.317093	0.342703	-0.92527	0.354825	0.999787
103627904	0	NA	NA	NA	NA	NA
103627907	485.257	-0.189382	0.386121	-0.490474	0.623799	0.999787
103627906	6658.62	0.00333831	0.171738	0.0194384	0.984491	0.999787
103638093	0	NA	NA	NA	NA	NA
107196794	55.222	-0.152451	1.00133	-0.152249	0.878991	0.999787
103645954	7872.66	0.182534	0.254767	0.716477	0.473697	0.999787
103653460	3520.76	-0.0133475	0.202444	-0.0659316	0.947432	0.999787
100281274	1005.25	0.153867	0.2861	0.537811	0.590708	0.999787
100281275	992.263	-0.230518	0.278836	-0.826716	0.408398	0.999787
100281276	10588.7	-0.0193152	0.162913	-0.118561	0.905623	0.999787
100281277	174.269	0.499193	0.592943	0.84189	0.399849	0.999787
100281270	281.263	0.604204	0.476742	1.26736	0.205026	0.999787
100281271	89.1214	0.401328	0.79989	0.501729	0.615858	0.999787
100281272	5031.43	0.552839	0.193112	2.86279	0.00419922	0.199662
100281273	2021.93	0.0400252	0.252704	0.158388	0.874151	0.999787
100191484	3913.78	-0.178542	0.206674	-0.863885	0.387651	0.999787
100191482	1998.28	-0.0624789	0.226811	-0.275467	0.782957	0.999787
100281135	219.97	-0.447213	0.596341	-0.749928	0.453298	0.999787
100216809	9710.52	0.1122	0.163346	0.686887	0.492154	0.999787
100216807	231.168	-0.1959	0.519854	-0.376837	0.706295	0.999787
100216806	628.711	0.0909733	0.331663	0.274294	0.783858	0.999787
100216804	1654.15	-0.246312	0.236966	-1.03944	0.2986	0.999787
100216803	2107.54	0.121092	0.237114	0.510689	0.609569	0.999787
103632226	0	NA	NA	NA	NA	NA
100383249	128.141	-0.151279	0.68205	-0.2218	0.824469	0.999787
103632224	28.0775	-2.76385	1.96548	-1.4062	0.159666	0.999787
103632225	56.0194	-0.187267	1.03164	-0.181524	0.855956	0.999787
103632222	0	NA	NA	NA	NA	NA
103632223	5.09695	-2.60393	3.47623	-0.749068	0.453816	NA
103632220	0	NA	NA	NA	NA	NA
103632221	2313.43	0.184305	0.21273	0.866382	0.386281	0.999787
100383240	1841.61	-0.259611	0.227052	-1.1434	0.252872	0.999787
100383242	2059.87	-0.305996	0.234887	-1.30273	0.192666	0.999787
100383243	6273.39	-0.0176707	0.173022	-0.10213	0.918653	0.999787
100383244	4585.81	-0.094685	0.181571	-0.521477	0.602035	0.999787
100383245	350.915	-0.595752	0.427368	-1.394	0.163317	0.999787
103632229	0	NA	NA	NA	NA	NA
111589333	0	NA	NA	NA	NA	NA
100282231	8976.18	0.00990158	0.167082	0.0592618	0.952744	0.999787
103633178	0	NA	NA	NA	NA	NA
103630799	1.04785	2.40372	4.91297	0.489259	0.624658	NA
103633171	0	NA	NA	NA	NA	NA
103633170	9.65708	-1.33248	2.75913	-0.482935	0.629142	NA
103633173	1054.65	0.0148384	0.283124	0.0524096	0.958202	0.999787
100283598	2323.06	-0.179366	0.216889	-0.826993	0.408241	0.999787
103633175	328.481	-0.000260334	0.447776	-0.000581392	0.999536	0.999787
103633174	377.8	-0.0453206	0.416099	-0.108918	0.913268	0.999787
103633177	2264.33	-0.00527524	0.217578	-0.0242452	0.980657	0.999787
103633176	16561.1	0.0956707	0.159657	0.599227	0.549022	0.999787
103632599	0	NA	NA	NA	NA	NA
100216974	2966.45	0.0311228	0.198963	0.156425	0.875698	0.999787
100382839	238.591	0.0681004	0.523394	0.130113	0.896477	0.999787
100276842	263.636	-0.348631	0.487782	-0.714727	0.474778	0.999787
103632596	25.7131	-0.375008	1.46193	-0.256515	0.797553	NA
103632597	5785.85	-0.18442	0.206992	-0.890949	0.372956	0.999787
103632591	0	NA	NA	NA	NA	NA
100383951	458.28	-0.148134	0.405487	-0.365323	0.71487	0.999787
103648946	50.9182	-3.13586	1.71814	-1.82515	0.0679791	0.999787
103648945	48.6032	1.29407	1.1366	1.13854	0.254894	0.999787
103648942	0	NA	NA	NA	NA	NA
103648943	0	NA	NA	NA	NA	NA
103648949	0	NA	NA	NA	NA	NA
103644657	0	NA	NA	NA	NA	NA
103638149	0.945982	3.23329	4.84834	0.666885	0.504846	NA
103638148	94.0677	1.00951	0.854951	1.18078	0.237692	0.999787
103638141	17.4211	-0.129977	1.70186	-0.0763733	0.939122	NA
103638140	11434.1	-0.12036	0.167419	-0.718914	0.472194	0.999787
103638142	1.30981	2.59134	4.90853	0.527926	0.597551	NA
103638145	96.6893	0.305517	0.772035	0.395729	0.692305	0.999787
103638144	3803.4	0.466939	0.190443	2.45186	0.0142122	0.449933
103638147	129.483	-0.237778	0.702606	-0.338423	0.735044	0.999787
103638146	3.56571	-2.6947	3.97805	-0.677392	0.498157	NA
541848	521.744	-0.0369959	0.430985	-0.0858404	0.931593	0.999787
100282418	25462	0.199645	0.151215	1.32027	0.186744	0.999787
100282193	0	NA	NA	NA	NA	NA
100281745	1357.41	0.79227	0.255032	3.10656	0.00189281	0.109491
103632937	0	NA	NA	NA	NA	NA
103639818	0	NA	NA	NA	NA	NA
103639819	0	NA	NA	NA	NA	NA
103639814	0	NA	NA	NA	NA	NA
103639815	28.0696	-1.29679	1.43697	-0.902442	0.366822	0.999787
103636269	5343.33	-0.0483607	0.176681	-0.273718	0.784302	0.999787
103639817	0	NA	NA	NA	NA	NA
103639810	0	NA	NA	NA	NA	NA
103639811	0	NA	NA	NA	NA	NA
103639812	0	NA	NA	NA	NA	NA
100501298	114.058	-3.87708	3.66968	-1.05652	0.290732	0.999787
103626947	0	NA	NA	NA	NA	NA
100281638	23.241	4.00552	1.92881	2.07668	0.0378313	NA
103626945	5.24761	0.0775169	4.0758	0.0190188	0.984826	NA
103634337	4591.29	0.103477	0.182453	0.567145	0.570616	0.999787
103634334	54.5886	0.449891	1.0254	0.438747	0.660845	0.999787
103634335	2.88159	3.20232	4.84522	0.660923	0.508662	NA
103638493	0	NA	NA	NA	NA	NA
103634333	0	NA	NA	NA	NA	NA
103638490	0	NA	NA	NA	NA	NA
107303346	7104.17	2.05894	0.200981	10.2445	1.25e-24	3.46e-21
107303347	45.7656	4.07312	1.57544	2.58539	0.00972688	0.344906
107303345	14251.4	0.0913723	0.156837	0.582596	0.560166	0.999787
103628249	0	NA	NA	NA	NA	NA
103628248	0	NA	NA	NA	NA	NA
103628243	0	NA	NA	NA	NA	NA
103628242	0	NA	NA	NA	NA	NA
103628241	0	NA	NA	NA	NA	NA
542382	4.26961	-3.60971	4.8311	-0.747181	0.454954	NA
541927	3.11541	2.97173	4.13509	0.718661	0.47235	NA
732801	123.72	0.729601	0.714811	1.02069	0.307401	0.999787
542033	7824.01	-0.0181252	0.166833	-0.108643	0.913486	0.999787
541985	88.8468	-0.266883	0.797954	-0.334459	0.738033	0.999787
542013	2.05206	3.0434	4.88754	0.622686	0.533491	NA
100281912	210.352	0.913991	0.554971	1.64692	0.0995753	0.999787
100281914	117.139	0.550334	0.700858	0.785229	0.432319	0.999787
100281917	39.9103	1.32622	1.20707	1.09871	0.271893	0.999787
100281916	1376.85	-0.0808604	0.250389	-0.32294	0.746741	0.999787
100193049	2383.53	0.125529	0.224873	0.558222	0.576693	0.999787
100280219	2132.47	0.0200923	0.217549	0.0923574	0.926414	0.999787
100191345	1894.46	0.174761	0.22432	0.77907	0.435938	0.999787
100280312	92.4637	0.486101	0.781924	0.621674	0.534156	0.999787
100191229	4182.55	-0.286958	0.211249	-1.35839	0.174341	0.999787
100284981	3793.46	0.674629	0.188575	3.57752	0.000346875	0.0289313
100284980	1280.11	-0.199928	0.336955	-0.593337	0.552956	0.999787
100284983	409.909	0.175652	0.396399	0.443119	0.65768	0.999787
100284982	2471.6	-0.0669256	0.212223	-0.315356	0.752492	0.999787
100284985	184.322	0.268866	0.610808	0.440181	0.659806	0.999787
100284984	455.098	-0.27066	0.385178	-0.702688	0.48225	0.999787
100284987	107.254	-0.291008	0.734892	-0.395988	0.692114	0.999787
100284986	0	NA	NA	NA	NA	NA
100284989	99.388	0.722108	0.757089	0.953795	0.340187	0.999787
100284988	2206.11	-0.112612	0.241025	-0.46722	0.640342	0.999787
109939488	0	NA	NA	NA	NA	NA
100273938	1989.44	-0.038417	0.226285	-0.169772	0.865189	0.999787
100282527	1285.46	-0.139075	0.25422	-0.547067	0.584333	0.999787
100273939	98.4879	-0.860126	0.766607	-1.12199	0.261866	0.999787
100285189	1018.06	-0.18609	0.2767	-0.672531	0.501246	0.999787
100276729	6300.99	0.0731451	0.172674	0.423604	0.671855	0.999787
103641832	7.47047	-3.79169	2.93858	-1.29031	0.196941	NA
109939480	0	NA	NA	NA	NA	NA
109939481	0	NA	NA	NA	NA	NA
103639367	0	NA	NA	NA	NA	NA
103639362	0	NA	NA	NA	NA	NA
100283094	12620.9	-0.0141709	0.163088	-0.0868909	0.930758	0.999787
103639360	0	NA	NA	NA	NA	NA
100273931	4105.07	-0.0320252	0.185347	-0.172785	0.862821	0.999787
103649228	0	NA	NA	NA	NA	NA
103649229	0	NA	NA	NA	NA	NA
100276720	184.38	0.604192	0.570972	1.05818	0.289972	0.999787
103649226	0	NA	NA	NA	NA	NA
103649227	5.13978	0.932686	3.84732	0.242425	0.808451	NA
103649220	0	NA	NA	NA	NA	NA
103649222	0	NA	NA	NA	NA	NA
100283093	3067.05	-0.144418	0.199277	-0.724707	0.468632	0.999787
100285160	1371.63	-0.314714	0.249656	-1.26059	0.207457	0.999787
100285161	2575.6	-0.280742	0.228575	-1.22823	0.219361	0.999787
100273478	408.106	-0.351516	0.398575	-0.881931	0.377814	0.999787
100285164	408.604	0.261878	0.427822	0.612119	0.540459	0.999787
100273934	96.5045	-0.754074	0.771326	-0.977634	0.328256	0.999787
100285166	2855.86	-0.189965	0.201718	-0.941737	0.346328	0.999787
100285168	121.644	0.265561	0.768639	0.345495	0.729722	0.999787
100285169	2013.29	0.68687	0.291242	2.35842	0.0183531	0.52718
100273471	4645.58	-0.0107927	0.186393	-0.0579029	0.953826	0.999787
100273470	75.0537	-0.0594035	1.00669	-0.0590089	0.952945	0.999787
103635465	2.28516	-2.44567	4.71232	-0.518994	0.603765	NA
103635464	0	NA	NA	NA	NA	NA
103635466	0	NA	NA	NA	NA	NA
100282758	543.499	-0.296035	0.352258	-0.840394	0.400688	0.999787
100282759	262.326	-0.0123117	0.482334	-0.0255253	0.979636	0.999787
100282756	2.02187	-3.0501	4.87422	-0.625763	0.531471	NA
103630526	219.283	-0.147858	0.524595	-0.281852	0.778057	0.999787
103630525	0	NA	NA	NA	NA	NA
100282755	1664.15	-0.171533	0.240104	-0.714413	0.474972	0.999787
100282753	1282.35	0.351843	0.270656	1.29996	0.193614	0.999787
103630521	356.839	0.0767966	0.429222	0.178921	0.858	0.999787
103630520	48.647	0.190161	1.20432	0.157899	0.874536	0.999787
103641758	58.8557	0.451371	0.977145	0.461928	0.644133	0.999787
103641759	0	NA	NA	NA	NA	NA
103641750	32.3142	-1.41909	1.28219	-1.10677	0.268392	0.999787
103641751	0	NA	NA	NA	NA	NA
100284841	84.54	0.0195118	0.89305	0.0218485	0.982569	0.999787
100278105	1684.7	0.0374653	0.236549	0.158383	0.874155	0.999787
100278455	106.653	0.230133	0.733627	0.313693	0.753754	0.999787
103632965	0	NA	NA	NA	NA	NA
103632967	415.305	-0.0872829	0.393943	-0.221562	0.824655	0.999787
103632961	0	NA	NA	NA	NA	NA
103632960	14.4768	3.33545	2.30172	1.44911	0.147306	NA
103632962	14.7355	-0.900854	1.81676	-0.495858	0.619995	NA
103632969	0	NA	NA	NA	NA	NA
100273951	124.602	0.515373	0.693382	0.743273	0.457316	0.999787
100280664	9243.03	-0.152776	0.163614	-0.933763	0.350426	0.999787
100285297	16.933	-2.88144	2.15591	-1.33654	0.181374	NA
103646902	12.253	-0.366858	1.9868	-0.184648	0.853505	NA
100280667	1057.58	0.0404083	0.281455	0.143569	0.885841	0.999787
100285292	93.4599	0.0245876	0.919728	0.0267336	0.978672	0.999787
100280661	0	NA	NA	NA	NA	NA
100285290	6605.71	-0.256173	0.186554	-1.37318	0.169696	0.999787
100285291	60.4605	-1.1111	0.974737	-1.13989	0.254331	0.999787
103646908	41.9809	-0.364802	1.1985	-0.304382	0.760837	0.999787
103646909	8375.02	0.0681275	0.170814	0.39884	0.690011	0.999787
100280668	1777.47	0.280813	0.236969	1.18502	0.236008	0.999787
100285298	7412.92	8.77e-05	0.17317	0.000506199	0.999596	0.999787
100281834	3414.8	0.0827281	0.192631	0.429463	0.667586	0.999787
109943755	0	NA	NA	NA	NA	NA
109943754	0	NA	NA	NA	NA	NA
109943757	0	NA	NA	NA	NA	NA
100193653	768.794	0.14342	0.305886	0.468867	0.639165	0.999787
109943751	0	NA	NA	NA	NA	NA
109943750	16.5052	-0.763179	1.79482	-0.425211	0.670683	NA
109943753	1.99383	4.36925	4.81255	0.907887	0.363938	NA
109943752	10.1582	-3.59553	2.66784	-1.34773	0.177745	NA
100285072	3941.96	-0.0944332	0.191497	-0.493132	0.621919	0.999787
109943759	0	NA	NA	NA	NA	NA
109943758	0	NA	NA	NA	NA	NA
103652361	0	NA	NA	NA	NA	NA
100381616	6937.33	-0.049044	0.17014	-0.288257	0.77315	0.999787
100272708	78.1814	0.520572	0.857032	0.607413	0.543577	0.999787
100272709	648.753	-0.178046	0.333444	-0.533962	0.593368	0.999787
100282132	637.977	-0.153291	0.334254	-0.458606	0.646517	0.999787
100193634	10500.2	-0.17914	0.19123	-0.936779	0.348872	0.999787
100272702	180.05	0.40309	0.583159	0.691218	0.489428	0.999787
100272703	2733.65	0.0148406	0.203156	0.0730501	0.941766	0.999787
100272700	21.4644	1.76567	1.55355	1.13654	0.255731	NA
103644220	0.505468	-1.91232	4.93345	-0.387623	0.698295	NA
100216595	1312.6	-0.268567	0.251829	-1.06646	0.286214	0.999787
100272707	6994.71	-0.162438	0.169505	-0.958308	0.337907	0.999787
100272704	8.62141	0.891869	3.43405	0.259713	0.795085	NA
103628318	0	NA	NA	NA	NA	NA
103649488	1.14003	2.56081	4.9077	0.521795	0.601813	NA
109941449	76.3054	0.0177213	0.85739	0.0206689	0.98351	0.999787
109941448	291.494	0.584972	0.485364	1.20522	0.228117	0.999787
100304208	668.16	-0.116528	0.323933	-0.359728	0.719051	0.999787
100191383	880.218	0.000277713	0.297928	0.000932147	0.999256	0.999787
109941443	661.856	0.185766	0.326267	0.569368	0.569106	0.999787
109941442	24.8748	0.74961	1.49187	0.502465	0.615341	NA
109941441	2109.28	-0.0980621	0.238414	-0.41131	0.680845	0.999787
109941440	0	NA	NA	NA	NA	NA
109941446	0	NA	NA	NA	NA	NA
109941445	0	NA	NA	NA	NA	NA
103649487	0	NA	NA	NA	NA	NA
100283401	126.192	0.35375	0.692246	0.511017	0.609339	0.999787
109939628	0	NA	NA	NA	NA	NA
100283402	1124.65	0.0127604	0.265623	0.0480396	0.961685	0.999787
100283405	609.203	0.0300367	0.353017	0.0850857	0.932193	0.999787
100283407	2.35766	3.05119	4.86297	0.627433	0.530375	NA
100283406	348.881	-0.239509	0.430446	-0.55642	0.577924	0.999787
100283409	72.9104	0.57036	0.92426	0.617099	0.537169	0.999787
100279158	19.8457	1.32065	1.67178	0.789966	0.429548	NA
100284173	2332.37	0.111027	0.212055	0.523574	0.600575	0.999787
100384196	7011.64	-0.0856999	0.169919	-0.504358	0.61401	0.999787
100194149	798.242	-0.269604	0.33096	-0.814613	0.415294	0.999787
103648578	0	NA	NA	NA	NA	NA
103648577	0	NA	NA	NA	NA	NA
103648576	0	NA	NA	NA	NA	NA
103648575	0	NA	NA	NA	NA	NA
103648574	0	NA	NA	NA	NA	NA
103648573	4.20976	2.12373	3.74917	0.566454	0.571085	NA
103648572	1.76914	-2.94903	4.88776	-0.603351	0.546275	NA
103648570	0	NA	NA	NA	NA	NA
103648685	1.5164	-2.83202	4.90452	-0.577431	0.563648	NA
100281136	1.14003	2.56081	4.9077	0.521795	0.601813	NA
103648686	0	NA	NA	NA	NA	NA
103648681	0	NA	NA	NA	NA	NA
100281132	120.824	0.00588721	0.68925	0.00854147	0.993185	0.999787
103648683	0	NA	NA	NA	NA	NA
100281130	11.1272	3.36292	2.57005	1.30851	0.190702	NA
100282523	3993.45	-0.0192472	0.193917	-0.099255	0.920936	0.999787
100193968	866.139	-0.555172	0.306681	-1.81026	0.0702562	0.999787
111590884	19.3911	2.61201	1.69038	1.54522	0.122293	NA
100281139	3114.52	-0.0841668	0.19671	-0.427872	0.668745	0.999787
100281138	64.4279	-0.0556374	0.970945	-0.0573023	0.954304	0.999787
109939215	0	NA	NA	NA	NA	NA
109939214	0	NA	NA	NA	NA	NA
109939217	49.6691	0.0220813	1.05348	0.0209603	0.983277	0.999787
109939216	2630.97	0.139385	0.234486	0.59443	0.552225	0.999787
109939211	6449.12	-0.0169841	0.200711	-0.0846197	0.932564	0.999787
109939210	96.8731	-0.22024	0.77096	-0.28567	0.775131	0.999787
109939213	30.031	0.980953	1.8488	0.530589	0.595703	0.999787
109939621	0.684019	2.13531	4.9187	0.434121	0.664201	NA
103652362	0	NA	NA	NA	NA	NA
109939219	107.976	0.0607849	0.745236	0.0815646	0.934993	0.999787
109939218	39.1657	0.162142	1.17176	0.138374	0.889944	0.999787
103655755	0	NA	NA	NA	NA	NA
103655756	0	NA	NA	NA	NA	NA
100273952	8011.76	0.466876	0.244036	1.91314	0.0557297	0.977021
103655750	0	NA	NA	NA	NA	NA
103655753	1748.75	-0.0271253	0.230165	-0.117851	0.906185	0.999787
103655752	0	NA	NA	NA	NA	NA
103655759	0	NA	NA	NA	NA	NA
103655758	0	NA	NA	NA	NA	NA
100384198	306.173	0.219119	0.476273	0.460071	0.645465	0.999787
103634002	0	NA	NA	NA	NA	NA
100279155	78.0745	0.478307	0.950862	0.503025	0.614947	0.999787
103643628	2508.1	-0.111514	0.215823	-0.516691	0.605372	0.999787
103643629	680.796	0.088048	0.322179	0.273289	0.784631	0.999787
109942932	0	NA	NA	NA	NA	NA
103643623	0	NA	NA	NA	NA	NA
100272453	5180.12	-0.0924971	0.182047	-0.508094	0.611387	0.999787
109942931	0	NA	NA	NA	NA	NA
109942936	0	NA	NA	NA	NA	NA
109942937	0	NA	NA	NA	NA	NA
109942934	4.02952	-5.47555	4.28688	-1.27728	0.201503	NA
109942935	0	NA	NA	NA	NA	NA
100193925	19.0651	7.67009	2.38434	3.21686	0.00129603	NA
109944198	0	NA	NA	NA	NA	NA
109944199	0	NA	NA	NA	NA	NA
103634158	0	NA	NA	NA	NA	NA
109944192	0	NA	NA	NA	NA	NA
109944193	0	NA	NA	NA	NA	NA
109944190	0	NA	NA	NA	NA	NA
109944191	0	NA	NA	NA	NA	NA
109944196	0	NA	NA	NA	NA	NA
109944197	0	NA	NA	NA	NA	NA
109944194	0	NA	NA	NA	NA	NA
109944195	0	NA	NA	NA	NA	NA
103647758	2255.21	-0.0542258	0.231834	-0.2339	0.815063	0.999787
103647759	8.53	-2.90087	2.83422	-1.02351	0.306065	NA
103647752	59.5821	1.32775	0.967716	1.37205	0.170049	0.999787
103647753	9.29131	2.7803	2.73128	1.01795	0.308702	NA
103647750	90.2057	-0.275925	0.80243	-0.343862	0.73095	0.999787
606466	9669.48	-0.101304	0.172456	-0.587419	0.556923	0.999787
103647756	0	NA	NA	NA	NA	NA
103647757	0	NA	NA	NA	NA	NA
103647754	8514.42	-0.151261	0.172618	-0.876276	0.38088	0.999787
103647280	0	NA	NA	NA	NA	NA
103647281	2040.25	-0.707841	0.324761	-2.17957	0.0292891	0.689131
103647282	1233.79	-0.371054	0.390893	-0.949247	0.342495	0.999787
103647283	295.922	0.496433	0.51813	0.958124	0.338	0.999787
103647284	8.78355	1.32519	2.42507	0.546452	0.584755	NA
100279278	3575.15	-0.126897	0.190692	-0.665454	0.50576	0.999787
109940473	0	NA	NA	NA	NA	NA
100275164	21.67	-0.0438281	1.60815	-0.0272538	0.978257	NA
103647288	0	NA	NA	NA	NA	NA
103647289	2076.64	0.00235305	0.228113	0.0103153	0.99177	0.999787
100275367	1188.14	0.116205	0.293248	0.396269	0.691906	0.999787
109940479	0	NA	NA	NA	NA	NA
109940478	0	NA	NA	NA	NA	NA
103629959	0	NA	NA	NA	NA	NA
103643990	12.5403	4.52945	3.15143	1.43727	0.150641	NA
103643991	0	NA	NA	NA	NA	NA
103643992	1958.74	0.365578	0.248329	1.47215	0.14098	0.999787
103643993	1.25577	-2.6486	4.90771	-0.539681	0.589417	NA
103643994	967.473	0.189939	0.306867	0.618962	0.535941	0.999787
103643995	5.1591	-1.6195	3.46367	-0.467568	0.640093	NA
103643996	53752.6	0.18119	0.593918	0.305076	0.760308	0.999787
103643997	87.3521	0.585855	0.978711	0.598598	0.549441	0.999787
100384362	234.48	0.234447	0.508522	0.461037	0.644772	0.999787
103652193	0	NA	NA	NA	NA	NA
103652190	0	NA	NA	NA	NA	NA
103634151	0	NA	NA	NA	NA	NA
100384366	4522.88	-0.164336	0.182413	-0.900902	0.36764	0.999787
100384367	798.545	-0.178926	0.304229	-0.588128	0.556447	0.999787
103652195	0	NA	NA	NA	NA	NA
103638804	429.904	-0.487614	0.4272	-1.14142	0.253696	0.999787
103638805	2060.5	-0.126776	0.246158	-0.515017	0.606541	0.999787
103638806	4.5173	0.181331	4.30048	0.0421653	0.966367	NA
103638807	94.3418	-0.0684975	0.787798	-0.0869481	0.930713	0.999787
103638801	0	NA	NA	NA	NA	NA
103638803	0	NA	NA	NA	NA	NA
100282912	9479.71	0.152277	0.174014	0.87508	0.38153	0.999787
103634006	0	NA	NA	NA	NA	NA
100286359	4408.17	-0.0736213	0.194222	-0.379057	0.704645	0.999787
100192550	12677.4	-0.225267	0.168323	-1.33831	0.180797	0.999787
100193587	194.418	-0.130877	0.554102	-0.236196	0.81328	0.999787
100278708	180.124	0.186029	0.62363	0.2983	0.765474	0.999787
100278709	4212.09	0.0694398	0.187517	0.370312	0.71115	0.999787
100278704	2075.41	0.0563496	0.218429	0.257977	0.796425	0.999787
100278707	2.58225	0.708172	4.79176	0.147789	0.882509	NA
100278700	127.7	1.03873	0.825565	1.25821	0.208316	0.999787
100278702	41.1215	0.297179	1.14424	0.259718	0.795081	0.999787
100274419	74.3921	-0.57471	0.866932	-0.662924	0.507379	0.999787
100273082	18032.5	-0.0342875	0.169535	-0.202244	0.839726	0.999787
606407	1787.41	0.169128	0.233888	0.723118	0.469608	0.999787
100381466	8397.32	-0.29519	0.178612	-1.65269	0.0983944	0.999787
542229	1050.23	-0.366489	0.471294	-0.777622	0.436792	0.999787
100381465	4842.2	-0.0422013	0.179987	-0.234468	0.814622	0.999787
100191843	2047	-0.240793	0.235431	-1.02278	0.306413	0.999787
100381463	744.296	0.00314815	0.31077	0.0101302	0.991917	0.999787
100191841	4200.7	-0.0632353	0.184593	-0.342565	0.731925	0.999787
100277589	2385.94	-0.111229	0.213727	-0.520426	0.602767	0.999787
103645662	0	NA	NA	NA	NA	NA
103645663	0	NA	NA	NA	NA	NA
103646489	0	NA	NA	NA	NA	NA
103646488	0	NA	NA	NA	NA	NA
100283545	2104.64	0.037094	0.22145	0.167505	0.866972	0.999787
103645668	0	NA	NA	NA	NA	NA
103645669	26.7192	0.159509	1.41827	0.112467	0.910453	0.999787
100194078	2971.75	-0.0168487	0.200039	-0.084227	0.932876	0.999787
103646481	0	NA	NA	NA	NA	NA
103646480	40.2114	-0.160156	1.15501	-0.138662	0.889717	0.999787
103646482	0	NA	NA	NA	NA	NA
100285933	57.1021	0.181946	1.00608	0.180846	0.856488	0.999787
100285932	0	NA	NA	NA	NA	NA
103631376	1.01094	-2.4915	4.91298	-0.507126	0.612066	NA
100285937	287.462	0.283897	0.463976	0.611879	0.540618	0.999787
100285935	189.526	-0.178824	0.56247	-0.317927	0.75054	0.999787
100285934	4.07077	-1.52981	3.76642	-0.406171	0.684617	NA
100283540	1605.12	0.0522456	0.243911	0.214199	0.830392	0.999787
100285939	14991.7	0.128057	0.198994	0.643524	0.519884	0.999787
100285938	1733.23	0.382679	0.274345	1.39488	0.163052	0.999787
103647301	4103.83	-0.212353	0.231988	-0.915362	0.360002	0.999787
103631373	0	NA	NA	NA	NA	NA
103647300	246.762	0.307902	0.50121	0.614317	0.539006	0.999787
100274098	12.4597	-3.11025	2.45799	-1.26536	0.205741	NA
100280525	10.2961	4.14041	2.63576	1.57086	0.116214	NA
541657	1997.88	0.305504	0.259667	1.17653	0.239385	0.999787
109940591	0	NA	NA	NA	NA	NA
109940596	0	NA	NA	NA	NA	NA
100273136	255.553	-0.0927336	0.544751	-0.170231	0.864828	0.999787
103626087	21.9024	-0.45216	1.54574	-0.292521	0.769888	NA
103645594	0	NA	NA	NA	NA	NA
103645595	7.6792	-2.20588	2.95672	-0.746057	0.455633	NA
109940594	0	NA	NA	NA	NA	NA
103645590	1964.98	0.16175	0.240176	0.673462	0.500653	0.999787
103645591	0	NA	NA	NA	NA	NA
103628376	83.2609	-0.198007	0.835531	-0.236983	0.81267	0.999787
103645598	798.456	0.0864089	0.426398	0.202648	0.83941	0.999787
103645599	0	NA	NA	NA	NA	NA
103646153	0	NA	NA	NA	NA	NA
103646151	485.518	0.0148076	0.408742	0.0362271	0.971101	0.999787
103632760	0	NA	NA	NA	NA	NA
103646156	1773.28	-0.0103412	0.228728	-0.0452116	0.963939	0.999787
100276525	4544.37	-0.23148	0.198188	-1.16798	0.242813	0.999787
103646158	2066.26	0.0117596	0.219953	0.053464	0.957362	0.999787
103632766	2495.26	-0.178736	0.214332	-0.833923	0.404324	0.999787
TRNAI-AAU-37	0	NA	NA	NA	NA	NA
TRNAI-AAU-36	0	NA	NA	NA	NA	NA
TRNAI-AAU-35	0	NA	NA	NA	NA	NA
TRNAI-AAU-34	0	NA	NA	NA	NA	NA
TRNAI-AAU-33	0	NA	NA	NA	NA	NA
103632765	1.64234	0.635317	4.71694	0.134688	0.892858	NA
TRNAI-AAU-31	0	NA	NA	NA	NA	NA
TRNAI-AAU-30	0	NA	NA	NA	NA	NA
100277147	261.79	-0.248739	0.491625	-0.505952	0.61289	0.999787
100277146	11203.4	-0.142798	0.160204	-0.891351	0.372741	0.999787
100277145	7.16206	-0.405332	2.50334	-0.161916	0.871372	NA
100277144	2114.16	0.268678	0.217305	1.23641	0.216307	0.999787
100277143	68.9448	0.147693	0.918456	0.160806	0.872246	0.999787
TRNAI-AAU-39	1.77521	-2.93262	4.79918	-0.611067	0.541155	NA
TRNAI-AAU-38	0	NA	NA	NA	NA	NA
100282123	1943.45	-0.11869	0.22423	-0.529321	0.596583	0.999787
103647807	2735.36	0.342296	0.209015	1.63766	0.101492	0.999787
100191595	2923.41	1.10077	0.205775	5.3494	8.82e-08	2.74e-05
100191594	719.045	0.377318	0.315925	1.19433	0.232351	0.999787
103647484	107.033	0.00291402	0.803019	0.00362883	0.997105	0.999787
100191596	350.56	-0.654176	0.424285	-1.54183	0.123114	0.999787
100382261	110.052	1.40469	0.734617	1.91213	0.055859	0.977243
100191590	101.854	0.974016	0.811916	1.19965	0.230275	0.999787
100191592	153.24	0.442949	0.661152	0.669965	0.50288	0.999787
100304418	7233.22	-0.29195	0.169257	-1.72489	0.0845469	0.999787
100191599	262.132	-0.565299	0.484039	-1.16788	0.242855	0.999787
100191598	59.514	0.42103	0.964594	0.436485	0.662485	0.999787
100273860	2280.6	-0.104089	0.212798	-0.489143	0.62474	0.999787
103646183	3991.05	0.523297	0.196889	2.65783	0.00786457	0.302771
100273865	18.263	0.940951	1.93762	0.485623	0.627234	NA
100273866	3223.21	0.201312	0.195663	1.02887	0.303541	0.999787
100273869	50.582	-0.326941	1.0352	-0.315823	0.752137	0.999787
103629056	0	NA	NA	NA	NA	NA
778428	7.34994	3.52007	2.93269	1.20029	0.230028	NA
100191240	2188.12	-0.2065	0.215889	-0.956508	0.338815	0.999787
100192021	2190.43	-0.251028	0.22722	-1.10478	0.269256	0.999787
111590095	0	NA	NA	NA	NA	NA
111590094	8.10065	-0.00730631	2.42242	-0.00301612	0.997593	NA
111590097	3.42519	-0.0440202	3.44687	-0.0127711	0.98981	NA
111590096	0	NA	NA	NA	NA	NA
111590091	0	NA	NA	NA	NA	NA
111590090	0	NA	NA	NA	NA	NA
111590093	6.06185	-0.15652	2.68688	-0.0582535	0.953547	NA
111590092	6.72588	0.49117	2.55627	0.192143	0.84763	NA
111590099	0	NA	NA	NA	NA	NA
111590098	2.88444	-0.0525442	4.78638	-0.0109779	0.991241	NA
103653645	1.00461	-2.4623	4.91194	-0.501288	0.616168	NA
103653644	6130.09	-0.034671	0.179419	-0.193241	0.846771	0.999787
103653641	0	NA	NA	NA	NA	NA
103653643	1.14003	2.56081	4.9077	0.521795	0.601813	NA
100382637	2634.38	-0.0950828	0.205104	-0.463582	0.642947	0.999787
103647483	134.81	0.384681	0.739943	0.519879	0.603148	0.999787
103645237	0	NA	NA	NA	NA	NA
100279618	1929.38	-0.143725	0.241215	-0.595837	0.551284	0.999787
111589899	0	NA	NA	NA	NA	NA
100192824	18060.8	0.664985	0.154168	4.31337	1.61e-05	0.00233327
111589897	0	NA	NA	NA	NA	NA
111589896	0	NA	NA	NA	NA	NA
778437	0	NA	NA	NA	NA	NA
111589894	0	NA	NA	NA	NA	NA
111589893	0	NA	NA	NA	NA	NA
111589892	0	NA	NA	NA	NA	NA
111589891	0	NA	NA	NA	NA	NA
111589890	0	NA	NA	NA	NA	NA
100194330	481.291	0.106486	0.402788	0.264372	0.791493	0.999787
109942169	0	NA	NA	NA	NA	NA
109942168	24.6336	-3.59752	1.9366	-1.85765	0.0632189	NA
109942165	0	NA	NA	NA	NA	NA
109942164	0	NA	NA	NA	NA	NA
109942167	0	NA	NA	NA	NA	NA
109942166	0	NA	NA	NA	NA	NA
109942161	0	NA	NA	NA	NA	NA
109942160	0	NA	NA	NA	NA	NA
109942163	0	NA	NA	NA	NA	NA
100281507	1139.33	0.0956277	0.266958	0.358212	0.720185	0.999787
100191331	60.6441	-0.481017	1.00542	-0.478424	0.632348	0.999787
103651649	4.31285	-0.969661	4.14787	-0.233773	0.815161	NA
100191336	797.11	0.191777	0.315779	0.607315	0.543642	0.999787
100191339	8.22867	-3.87985	2.82008	-1.3758	0.168885	NA
100191338	17.2957	1.17799	1.70761	0.689843	0.490293	NA
103651641	1387.77	-0.163839	0.257319	-0.636715	0.524311	0.999787
100191349	4152.22	-0.140269	0.196461	-0.713978	0.475241	0.999787
103651646	0	NA	NA	NA	NA	NA
103651645	0	NA	NA	NA	NA	NA
103651644	1293.76	-0.0136311	0.258263	-0.0527798	0.957907	0.999787
111591324	0	NA	NA	NA	NA	NA
111591325	0	NA	NA	NA	NA	NA
100273130	1042.24	-0.0137212	0.274024	-0.050073	0.960064	0.999787
100273131	276.045	0.440279	0.482538	0.912423	0.361546	0.999787
111591320	146.509	-0.344701	0.696563	-0.49486	0.620699	0.999787
111591321	0	NA	NA	NA	NA	NA
111591322	0	NA	NA	NA	NA	NA
111591323	0	NA	NA	NA	NA	NA
100273138	1484.4	-0.556327	1.63682	-0.339882	0.733945	0.999787
100273139	5.92898	2.79962	3.27003	0.856144	0.391918	NA
111591328	0	NA	NA	NA	NA	NA
111591329	0	NA	NA	NA	NA	NA
103645320	16.431	-0.753563	1.87707	-0.401456	0.688084	NA
103654165	913.191	-0.0207714	0.286436	-0.0725167	0.942191	0.999787
103654164	11.8563	4.47683	3.22093	1.38992	0.164554	NA
103654167	3027.38	0.0351521	0.202394	0.173682	0.862116	0.999787
103654166	1934.22	0.0522883	0.227701	0.229635	0.818375	0.999787
100217168	3200.19	-0.0134142	0.200381	-0.0669435	0.946627	0.999787
103654160	0	NA	NA	NA	NA	NA
100284181	3788.32	-0.0213506	0.199271	-0.107143	0.914675	0.999787
100279899	1988.77	-0.00168152	0.255992	-0.00656864	0.994759	0.999787
100279898	528.993	0.0424553	0.36641	0.115868	0.907757	0.999787
100279893	1977.36	-0.198708	0.222779	-0.89195	0.37242	0.999787
100279891	808.058	-0.144695	0.300077	-0.482194	0.629668	0.999787
100279890	30.6104	-0.258325	1.33162	-0.193992	0.846182	0.999787
100279897	15.2572	1.3595	1.79487	0.757435	0.448789	NA
100279894	2158.07	-0.0443529	0.219209	-0.202332	0.839657	0.999787
100383730	187.991	0.0544041	0.59205	0.091891	0.926785	0.999787
100383731	73.0592	0.0201267	0.873759	0.0230346	0.981623	0.999787
100383732	8.69371	3.56528	2.71582	1.31278	0.189257	NA
100383733	1759.02	-0.117922	0.230761	-0.511013	0.609342	0.999787
100383736	15.3858	-0.0429922	1.97438	-0.0217751	0.982627	NA
100383737	2836.65	-0.228506	0.201855	-1.13203	0.257623	0.999787
100383738	0	NA	NA	NA	NA	NA
100383739	955.82	-0.820687	1.25571	-0.653565	0.513392	0.999787
103643429	0	NA	NA	NA	NA	NA
100192730	4.15235	1.6649	3.79637	0.438551	0.660987	NA
100192731	163.636	-0.452169	0.667664	-0.677241	0.498253	0.999787
100192732	4350.89	0.0632598	0.185558	0.340916	0.733167	0.999787
100192733	1471.44	0.248166	0.242635	1.02279	0.306406	0.999787
100192735	41.1849	-0.558164	1.14989	-0.485408	0.627387	0.999787
100192736	76.0122	0.509681	0.861738	0.591457	0.554214	0.999787
100192737	1566.43	-0.0670226	0.237826	-0.281813	0.778087	0.999787
100192738	3507.52	-0.14958	0.193189	-0.774265	0.438774	0.999787
100192739	2.05879	-0.0230942	4.67103	-0.00494413	0.996055	NA
542475	113.108	0.0541761	0.724381	0.0747895	0.940382	0.999787
542432	9432.88	0.412435	0.169506	2.43315	0.014968	0.463343
103643422	0	NA	NA	NA	NA	NA
541956	1109.3	0.00318622	0.280993	0.0113391	0.990953	0.999787
111590862	0	NA	NA	NA	NA	NA
111590863	0	NA	NA	NA	NA	NA
100273647	17084.7	-0.097774	0.154954	-0.630985	0.52805	0.999787
111590865	0	NA	NA	NA	NA	NA
100273467	11568.2	-0.163237	0.165897	-0.983962	0.325134	0.999787
100276184	9797.37	0.555215	0.173219	3.20527	0.00134934	0.0859776
111590867	0	NA	NA	NA	NA	NA
542247	191839	-0.288717	0.193768	-1.49002	0.13622	0.999787
542091	1641.63	0.108202	0.234278	0.461852	0.644188	0.999787
100277468	0.456013	1.8003	4.93137	0.365071	0.715058	NA
100279274	9439.23	-0.204295	0.163177	-1.25198	0.210576	0.999787
100279273	2505.35	0.0544695	0.211213	0.257889	0.796493	0.999787
100277469	2.56109	-2.28632	4.59903	-0.497132	0.619096	NA
100279279	9.6635	-3.3769	2.72632	-1.23863	0.215482	NA
542280	1.00461	-2.4623	4.91194	-0.501288	0.616168	NA
100502289	894.364	0.976525	0.350636	2.78501	0.00535262	0.232683
100216682	904.154	0.0709198	0.287724	0.246486	0.805306	0.999787
100273589	108.198	0.673231	0.888097	0.75806	0.448415	0.999787
100286271	0	NA	NA	NA	NA	NA
542477	0	NA	NA	NA	NA	NA
542384	8.6312	-3.46591	2.86775	-1.20858	0.226823	NA
100273461	472.625	0.481383	0.398769	1.20717	0.227366	0.999787
100279085	2186.82	-0.0430965	0.267724	-0.160974	0.872114	0.999787
111590538	350.312	-0.29303	0.460213	-0.636727	0.524303	0.999787
111590539	371.506	-0.241426	0.450207	-0.536254	0.591783	0.999787
111590536	0	NA	NA	NA	NA	NA
111590537	0	NA	NA	NA	NA	NA
111590534	14929.8	-0.183484	0.253603	-0.723507	0.469369	0.999787
100277935	549.678	-0.0706699	0.352959	-0.200221	0.841308	0.999787
111590532	60.9566	-0.499688	0.993993	-0.502708	0.61517	0.999787
111590533	9589.42	0.275072	0.205666	1.33747	0.18107	0.999787
100277930	0	NA	NA	NA	NA	NA
100277931	1.74579	1.25028	4.59993	0.271805	0.785772	NA
100384828	6662.88	-0.0275542	0.174881	-0.15756	0.874804	0.999787
103638400	0	NA	NA	NA	NA	NA
100384823	3185.43	-0.118034	0.202101	-0.584035	0.559197	0.999787
100384825	1374.65	0.126539	0.248518	0.509172	0.610632	0.999787
100384824	1228.33	0.00092661	0.263236	0.00352007	0.997191	0.999787
109942334	0	NA	NA	NA	NA	NA
100284728	1850.82	-0.0359983	0.235077	-0.153134	0.878292	0.999787
MIR167b_2	0	NA	NA	NA	NA	NA
MIR167c_2	0.252734	-1.34061	4.96919	-0.269785	0.787326	NA
109942336	6.38194	4.26173	3.15385	1.35128	0.176606	NA
103639053	0	NA	NA	NA	NA	NA
100384546	44.003	1.01291	1.11443	0.908905	0.3634	0.999787
109942330	0	NA	NA	NA	NA	NA
109942331	129.231	-0.0738054	0.676636	-0.109077	0.913141	0.999787
109942332	0	NA	NA	NA	NA	NA
109942333	9.19612	0.021617	2.27075	0.00951973	0.992404	NA
103638527	0	NA	NA	NA	NA	NA
100191433	16.5144	1.82815	1.75329	1.04269	0.29709	NA
100277741	1207.39	-0.033825	0.259469	-0.130362	0.89628	0.999787
103628468	0	NA	NA	NA	NA	NA
100285792	565.864	-0.274996	0.36445	-0.75455	0.450519	0.999787
111591091	58989.6	-0.144582	0.18738	-0.771596	0.440354	0.999787
TRNAD-GUC-41	0	NA	NA	NA	NA	NA
542151	994.445	1.44229	0.294616	4.89548	9.81e-07	0.000210888
TRNAD-GUC-43	2.49772	1.9119	3.98144	0.480203	0.631083	NA
100274846	0	NA	NA	NA	NA	NA
109945328	0	NA	NA	NA	NA	NA
109945329	0	NA	NA	NA	NA	NA
109945326	0	NA	NA	NA	NA	NA
109945327	1.25577	-2.6486	4.90771	-0.539681	0.589417	NA
109945324	0	NA	NA	NA	NA	NA
109945325	53.7502	1.4214	1.02176	1.39113	0.164187	0.999787
109945322	0	NA	NA	NA	NA	NA
109945323	1.30981	2.59134	4.90853	0.527926	0.597551	NA
109945320	0	NA	NA	NA	NA	NA
109945321	0	NA	NA	NA	NA	NA
100194193	714.313	-0.272848	0.324828	-0.839978	0.400921	0.999787
100194190	20.2523	0.957398	1.57921	0.606251	0.544348	NA
100194191	1403.93	0.455832	0.260667	1.74871	0.0803406	0.999787
100194196	857.264	-0.0659271	0.294069	-0.22419	0.82261	0.999787
100194197	1059.14	-0.124857	0.272521	-0.458157	0.64684	0.999787
100194194	5160.6	-0.0778262	0.182601	-0.426208	0.669956	0.999787
100194195	1799.35	-0.0358088	0.233995	-0.153032	0.878373	0.999787
100194198	3810.03	-0.253662	0.188162	-1.3481	0.177625	0.999787
100191438	268.253	-0.994679	0.508954	-1.95436	0.0506587	0.928864
100278468	1134.49	0.192472	0.271727	0.708329	0.478741	0.999787
100274357	1323.14	-0.211436	0.259727	-0.814068	0.415606	0.999787
100274356	246.814	-5.10827	3.94139	-1.29606	0.194956	0.999787
100274355	6873.37	0.235348	0.181319	1.29798	0.194295	0.999787
100274848	4.44679	2.3518	3.13388	0.750442	0.452989	NA
100274353	76.3659	0.286272	0.932999	0.30683	0.758973	0.999787
100274351	257.005	-0.17464	0.532363	-0.328048	0.742875	0.999787
100274350	153.829	0.0403251	0.616737	0.0653846	0.947868	0.999787
100193099	2118.3	-0.072688	0.218315	-0.332951	0.739172	0.999787
100284015	0	NA	NA	NA	NA	NA
100274359	154.097	-0.0274121	0.632109	-0.0433661	0.96541	0.999787
100274358	565.211	0.188925	0.355878	0.530871	0.595508	0.999787
103645122	10.3262	-2.25269	2.67825	-0.841105	0.400289	NA
109945177	1.18633	0.258051	4.75284	0.0542941	0.956701	NA
100194137	6914.1	0.0273858	0.182711	0.149886	0.880855	0.999787
103636346	0	NA	NA	NA	NA	NA
100278464	1048.21	0.0217218	0.288714	0.0752362	0.940027	0.999787
109945175	0	NA	NA	NA	NA	NA
103636340	606.762	-0.0228929	0.33597	-0.0681398	0.945674	0.999787
100500945	27338.7	-0.134003	0.165575	-0.809319	0.418332	0.999787
109945174	0	NA	NA	NA	NA	NA
100284011	521.48	0.106039	0.357726	0.296425	0.766905	0.999787
100278461	5776.01	-0.076681	0.174409	-0.439661	0.660183	0.999787
100500949	73.1731	0.653639	0.91639	0.713276	0.475675	0.999787
100278460	1194.37	-0.315825	0.262353	-1.20381	0.228661	0.999787
MIR166m_1	0	NA	NA	NA	NA	NA
100277011	135.489	0.0610352	0.655308	0.0931397	0.925793	0.999787
103625929	405.507	0.754093	0.410093	1.83884	0.0659394	0.999787
MIR166j_1	0.765851	-1.32056	4.86371	-0.271513	0.785997	NA
MIR166i_1	0	NA	NA	NA	NA	NA
MIR166h_1	0.741123	1.20943	4.8593	0.24889	0.803446	NA
103625925	0	NA	NA	NA	NA	NA
103625924	0	NA	NA	NA	NA	NA
103625927	312.515	0.922093	0.456542	2.01973	0.0434113	0.854928
103625926	50.1762	0.340747	1.15991	0.293771	0.768933	0.999787
MIR166c_1	0.513116	-0.0393406	4.88766	-0.00804897	0.993578	NA
MIR166b_1	0.261963	1.25282	4.96919	0.252117	0.800951	NA
100382654	95.8916	0.0600698	0.775946	0.0774149	0.938293	0.999787
100284516	26.3558	1.48537	1.47809	1.00492	0.314934	0.999787
100284517	47.5095	-0.0476842	1.07083	-0.0445301	0.964482	0.999787
100276200	78.9416	0.0906355	0.846274	0.107099	0.91471	0.999787
100284512	68.485	0.0192043	1.06464	0.0180383	0.985608	0.999787
100284513	170.313	0.660441	0.673152	0.981117	0.326535	0.999787
100284510	1.50692	-2.80126	4.90479	-0.571129	0.567912	NA
103633413	5046.13	0.093486	0.184811	0.505847	0.612964	0.999787
109940189	0	NA	NA	NA	NA	NA
103638407	0	NA	NA	NA	NA	NA
100273302	1146.56	0.357158	0.264627	1.34967	0.177123	0.999787
100284518	1912.93	0.0463586	0.225769	0.205336	0.837309	0.999787
100284519	162.639	0.147489	0.613737	0.240312	0.810088	0.999787
100280460	141.188	0.295889	0.673683	0.439211	0.660509	0.999787
100280461	1203.35	0.317321	0.276572	1.14734	0.251242	0.999787
100280469	0	NA	NA	NA	NA	NA
109940188	0	NA	NA	NA	NA	NA
111589404	0	NA	NA	NA	NA	NA
111589405	19.2085	0.205792	1.61393	0.127511	0.898536	NA
111589406	0	NA	NA	NA	NA	NA
111589407	0	NA	NA	NA	NA	NA
111589400	0	NA	NA	NA	NA	NA
111589401	0.252734	-1.34061	4.96919	-0.269785	0.787326	NA
111589402	0.741123	1.20943	4.8593	0.24889	0.803446	NA
111589403	17.2285	-0.498965	1.69165	-0.294957	0.768027	NA
111589408	14.0731	-0.952307	1.87217	-0.508664	0.610988	NA
111589409	5.79336	-0.818786	2.83473	-0.288841	0.772703	NA
100273745	4081.49	-0.103062	0.198514	-0.519166	0.603645	0.999787
100282958	4116.24	0.232606	0.188099	1.23662	0.21623	0.999787
103630439	324.615	-0.200381	0.443573	-0.451743	0.651454	0.999787
100281846	425.533	0.821092	0.391065	2.09963	0.0357612	0.777331
103628839	0	NA	NA	NA	NA	NA
100272625	1501.41	0.239425	0.269503	0.888395	0.374328	0.999787
103630438	7.84282	-3.12001	2.92982	-1.06492	0.286913	NA
103628834	0	NA	NA	NA	NA	NA
100281949	6113.93	0.183536	0.182048	1.00818	0.31337	0.999787
103628836	1019.22	-0.11845	0.278786	-0.424877	0.670926	0.999787
103628837	0	NA	NA	NA	NA	NA
103628832	0	NA	NA	NA	NA	NA
100281192	5224.47	0.0208858	0.183439	0.113857	0.909351	0.999787
100856944	5726.7	0.154955	0.176761	0.876638	0.380683	0.999787
103627719	0	NA	NA	NA	NA	NA
100856942	397.37	0.39913	0.408939	0.976012	0.329059	0.999787
100856943	6959	0.19849	0.222534	0.891955	0.372417	0.999787
103627710	774.606	-0.118291	0.340577	-0.347325	0.728347	0.999787
103627711	1.04785	2.40372	4.91297	0.489259	0.624658	NA
103627713	126.289	-0.152487	0.676556	-0.225386	0.821679	0.999787
103627714	187.51	-0.0179649	0.564729	-0.0318116	0.974622	0.999787
103627715	0	NA	NA	NA	NA	NA
100381880	1234.73	-0.000129361	0.259981	-0.000497578	0.999603	0.999787
103627717	11119.7	0.0833929	0.16192	0.515027	0.606534	0.999787
103629520	0	NA	NA	NA	NA	NA
100273976	4244.66	0.0273029	0.184986	0.147595	0.882663	0.999787
100501797	2148.18	-0.111593	0.21999	-0.507266	0.611968	0.999787
100282602	104.006	0.235854	0.749953	0.314492	0.753147	0.999787
100285627	3856.56	-0.135915	0.188415	-0.721362	0.470687	0.999787
100281338	1830.37	-0.0450459	0.226562	-0.198824	0.8424	0.999787
100282603	4.54555	5.4544	4.08122	1.33646	0.181399	NA
100273824	1344.74	0.203046	0.265379	0.765119	0.444201	0.999787
100281330	399.353	-0.220096	0.400499	-0.549554	0.582625	0.999787
100281333	24.2126	1.30339	1.54883	0.841533	0.400049	NA
100281334	0	NA	NA	NA	NA	NA
100281337	555.649	0.602521	0.351025	1.71646	0.0860776	0.999787
100282605	1089.67	-0.184925	0.270112	-0.684624	0.493581	0.999787
542001	10613.5	-0.252345	0.162327	-1.55454	0.120055	0.999787
103647664	65.1312	-0.602553	1.07535	-0.560331	0.575254	0.999787
542604	7410.24	-0.0834796	0.16804	-0.496785	0.619341	0.999787
103631944	2.44984	4.72138	4.80644	0.982303	0.325951	NA
103631945	0	NA	NA	NA	NA	NA
103631942	24484.1	-0.0390604	0.155512	-0.251172	0.801681	0.999787
100282829	4180.1	-0.21499	0.218558	-0.983679	0.325274	0.999787
103631940	0.684019	2.13531	4.9187	0.434121	0.664201	NA
103631941	671.839	-0.0728532	0.322446	-0.225939	0.821249	0.999787
100282824	966.303	-0.359171	0.281363	-1.27654	0.201764	0.999787
100282825	1355.42	0.0188588	0.249324	0.0756395	0.939706	0.999787
100282827	165.479	0.535799	0.692771	0.773414	0.439278	0.999787
100282821	1.14003	2.56081	4.9077	0.521795	0.601813	NA
103631948	2.51628	-4.70282	4.80887	-0.977946	0.328101	NA
100282823	10480.2	0.0542943	0.164194	0.330672	0.740892	0.999787
100282984	1844.05	-0.00472312	0.234692	-0.0201248	0.983944	0.999787
100501708	2682.83	0.0437438	0.211161	0.207159	0.835886	0.999787
100501704	530.896	-0.140974	0.35741	-0.394432	0.693262	0.999787
100501706	344.069	0.0749457	0.42746	0.175328	0.860822	0.999787
100501702	10.1203	-0.152493	2.89147	-0.0527388	0.95794	NA
541870	1392.55	0.145293	0.247184	0.587793	0.556671	0.999787
103632419	0	NA	NA	NA	NA	NA
100282642	14.8115	-0.817117	1.97955	-0.412779	0.679768	NA
103632412	22.0349	0.940182	1.54839	0.6072	0.543718	NA
103632415	945.199	-0.125387	0.344602	-0.363861	0.715962	0.999787
103649971	71.0133	-0.12532	0.9333	-0.134276	0.893184	0.999787
103649975	6385.46	-0.0324079	0.17292	-0.187415	0.851335	0.999787
103649976	0	NA	NA	NA	NA	NA
732783	16879.7	-0.0846511	0.154934	-0.546369	0.584812	0.999787
100283633	4972.12	0.347339	0.179143	1.9389	0.0525141	0.94099
100277279	13.1296	3.43433	2.41383	1.42277	0.154802	NA
109941978	0	NA	NA	NA	NA	NA
100127013	5904.02	0.0628642	0.209889	0.299512	0.76455	0.999787
103653947	0	NA	NA	NA	NA	NA
100284422	157.08	0.0205881	0.611353	0.0336763	0.973135	0.999787
103653944	85.3151	0.394969	0.84179	0.469202	0.638925	0.999787
100274177	4587.19	0.0607198	0.181427	0.334678	0.737868	0.999787
100283964	8389.08	-0.225541	0.170109	-1.32586	0.184885	0.999787
103653945	834.423	0.552269	0.305835	1.80577	0.0709538	0.999787
103649085	0	NA	NA	NA	NA	NA
103627334	6.53428	2.63713	3.16804	0.832417	0.405174	NA
100277863	761.608	-0.334297	0.307857	-1.08589	0.277529	0.999787
103653949	0	NA	NA	NA	NA	NA
103649080	0	NA	NA	NA	NA	NA
100280613	11070.2	0.0422347	0.191157	0.220943	0.825137	0.999787
541626	29527.1	-0.211726	0.150964	-1.4025	0.160767	0.999787
103649083	0	NA	NA	NA	NA	NA
103629015	886.218	-0.0624723	0.300363	-0.207989	0.835237	0.999787
103629014	135.222	0.459714	0.695332	0.661144	0.50852	0.999787
103629017	13.0012	-0.0638675	2.02092	-0.0316031	0.974789	NA
100283886	0	NA	NA	NA	NA	NA
103629010	11681.4	0.26411	0.175256	1.507	0.131811	0.999787
103634819	47.9833	0.347651	1.08785	0.319578	0.749288	0.999787
103629012	20.2553	0.218342	1.74312	0.125259	0.900318	NA
103634817	483.302	0.222381	0.393578	0.565023	0.572058	0.999787
103634816	350.218	-0.0993419	0.433065	-0.229393	0.818564	0.999787
103634814	5606.83	-0.0438491	0.1787	-0.245378	0.806164	0.999787
103634813	0	NA	NA	NA	NA	NA
100283888	505.002	0.0577854	0.378655	0.152607	0.878708	0.999787
103634811	0	NA	NA	NA	NA	NA
103634810	216.951	0.324427	0.541151	0.599513	0.548831	0.999787
100282178	3350.38	-0.3529	0.261028	-1.35196	0.176387	0.999787
100282179	1789.13	0.0572591	0.25535	0.224238	0.822572	0.999787
100282177	2039.15	-0.0454962	0.240172	-0.189432	0.849755	0.999787
100282174	796.786	0.0349334	0.306914	0.113821	0.909379	0.999787
100282175	5209.43	-0.0699485	0.17826	-0.392395	0.694766	0.999787
100279242	1059.14	0.12493	0.296402	0.421488	0.673399	0.999787
100282173	36.8542	0.640801	1.25318	0.511341	0.609112	0.999787
100282171	28296.8	-0.0478294	0.173402	-0.275829	0.782679	0.999787
103633458	1.52854	-0.571624	4.81059	-0.118826	0.905413	NA
103633452	0	NA	NA	NA	NA	NA
103633450	0.753461	-2.22309	4.9187	-0.451968	0.651292	NA
100281241	8878.92	-0.197039	0.165316	-1.19189	0.233303	0.999787
103631380	0	NA	NA	NA	NA	NA
103629605	2.7164	-1.15377	4.68839	-0.246091	0.805611	NA
103626598	66.2306	0.794221	0.945092	0.840363	0.400705	0.999787
103635602	121.749	0.0445402	0.894721	0.0497811	0.960297	0.999787
103626591	1325.72	-0.0502306	0.310275	-0.161891	0.871392	0.999787
103626593	0	NA	NA	NA	NA	NA
101027228	405.674	0.115078	0.47771	0.240895	0.809636	0.999787
103626595	4281.73	-0.0582362	0.188895	-0.308299	0.757854	0.999787
103626594	1545.85	-0.120292	0.252785	-0.475866	0.63417	0.999787
103626597	3.14355	3.26769	4.83804	0.675416	0.499411	NA
103626596	3418.91	-0.283388	0.237252	-1.19446	0.232299	0.999787
103635607	0	NA	NA	NA	NA	NA
103628017	35.2919	-0.441508	1.22418	-0.360654	0.718358	0.999787
103635606	1.5164	-2.83202	4.90452	-0.577431	0.563648	NA
103630228	0	NA	NA	NA	NA	NA
103630229	118.111	-0.638277	0.87198	-0.731986	0.464177	0.999787
103630224	683.781	-0.176101	0.368952	-0.477299	0.633149	0.999787
103630225	1454.87	-0.467806	0.262212	-1.78408	0.0744109	0.999787
103630226	3976.61	-0.616491	0.192037	-3.21028	0.00132608	0.0851437
103630227	44.1337	-1.24992	1.41777	-0.881615	0.377985	0.999787
103630223	752.174	0.311719	0.315118	0.989214	0.322558	0.999787
103628011	0	NA	NA	NA	NA	NA
100279713	7992.18	-0.287048	0.220685	-1.30071	0.193357	0.999787
100217093	293.995	0.725182	0.458948	1.5801	0.114085	0.999787
TRNAM-CAU	0	NA	NA	NA	NA	NA
542357	141.372	-0.423942	0.655749	-0.6465	0.517956	0.999787
103638758	0	NA	NA	NA	NA	NA
103654334	113.84	0.0902286	0.709706	0.127135	0.898833	0.999787
100283223	4595.16	0.0155332	0.181381	0.0856388	0.931754	0.999787
100283222	56.66	0.0120825	1.00501	0.0120222	0.990408	0.999787
100283226	1589.86	-0.245702	0.236775	-1.0377	0.299409	0.999787
103638750	11.3039	0.0831393	2.04475	0.04066	0.967567	NA
103638751	19.9062	0.215273	1.58834	0.135533	0.89219	NA
103638752	187.664	-0.121947	0.569824	-0.214007	0.830541	0.999787
103638753	0	NA	NA	NA	NA	NA
103638754	2030.06	-0.286691	0.253411	-1.13133	0.257917	0.999787
103638755	23.5386	-0.441114	1.87328	-0.235476	0.813839	NA
103638756	107.735	0.0831226	0.760835	0.109252	0.913003	0.999787
103634103	2.35766	3.05119	4.86297	0.627433	0.530375	NA
103634102	2791.29	-0.0288115	0.206731	-0.139367	0.88916	0.999787
103634105	45.6068	-2.00968	1.34235	-1.49714	0.134358	0.999787
103634104	0	NA	NA	NA	NA	NA
103634107	0	NA	NA	NA	NA	NA
103634106	2.88159	3.20232	4.84522	0.660923	0.508662	NA
109943063	0	NA	NA	NA	NA	NA
100284700	8561.3	-0.0651606	0.175484	-0.371318	0.7104	0.999787
100192632	1761.99	-0.279087	0.229199	-1.21767	0.223351	0.999787
103654331	1.04785	2.40372	4.91297	0.489259	0.624658	NA
109943984	2.1757	-0.225778	4.79352	-0.0471008	0.962433	NA
103641388	0	NA	NA	NA	NA	NA
103641385	597	0.10413	0.33829	0.307813	0.758224	0.999787
103641384	30.2652	0.443374	1.43513	0.308944	0.757364	0.999787
103641383	1943.88	-0.114779	0.230627	-0.497685	0.618706	0.999787
100285653	10743.2	-0.0762264	0.173659	-0.438944	0.660702	0.999787
100216625	707.371	-0.00413364	0.322214	-0.0128288	0.989764	0.999787
100502330	1634.73	-0.248963	0.239324	-1.04027	0.298213	0.999787
100217195	74.9906	0.547895	0.893798	0.612996	0.539879	0.999787
100282764	404.979	-0.0329608	0.400343	-0.0823315	0.934383	0.999787
109939826	0	NA	NA	NA	NA	NA
103629906	3.265	-3.40844	4.85291	-0.70235	0.482461	NA
109939824	0.912025	2.37452	4.91194	0.483417	0.6288	NA
103629904	6.89627	-1.7108	3.11762	-0.548753	0.583175	NA
103629903	3.78699	0.328457	4.59029	0.0715547	0.942956	NA
109939823	1.76914	-2.94903	4.88776	-0.603351	0.546275	NA
109939820	0	NA	NA	NA	NA	NA
103629900	0	NA	NA	NA	NA	NA
103629909	91.0665	0.132749	0.806888	0.16452	0.869322	0.999787
109939829	26.9367	-8.18269	2.15255	-3.8014	0.00014388	0.0143492
103647978	36.0107	-2.5776	1.80384	-1.42895	0.15302	0.999787
103647979	0	NA	NA	NA	NA	NA
103647973	2.00923	-3.04203	4.89996	-0.620828	0.534713	NA
103647970	30.7741	3.12853	1.82474	1.71451	0.0864353	0.999787
103647971	189.728	-0.0428585	0.577325	-0.0742364	0.940822	0.999787
103647976	9552.3	-0.401176	0.240538	-1.66783	0.0953493	0.999787
103648754	0	NA	NA	NA	NA	NA
103647974	21.2001	-1.37378	2.30869	-0.595047	0.551812	NA
103647975	63.3748	0.361798	0.931854	0.388256	0.697826	0.999787
103630488	1014.08	-0.0581002	0.301404	-0.192765	0.847143	0.999787
103630489	1315.03	-0.564279	0.25236	-2.23601	0.0253511	0.641571
103641531	163.024	-0.659765	0.604997	-1.09053	0.275481	0.999787
103630481	1227.93	0.224563	0.28203	0.796236	0.425895	0.999787
103630482	122.044	0.814497	0.698983	1.16526	0.243914	0.999787
103630483	18.9344	0.47625	1.66738	0.285628	0.775163	NA
103630484	0	NA	NA	NA	NA	NA
103636556	320.988	0.227087	0.443109	0.512485	0.608312	0.999787
103630486	0	NA	NA	NA	NA	NA
103630487	680.257	-0.0576589	0.355392	-0.16224	0.871117	0.999787
103648025	0	NA	NA	NA	NA	NA
103636557	113.631	0.951218	0.811912	1.17158	0.241367	0.999787
109942369	0	NA	NA	NA	NA	NA
109942368	114.806	0.82982	0.80584	1.02976	0.303124	0.999787
103636550	459.102	-0.416704	0.397551	-1.04818	0.294556	0.999787
109942364	0	NA	NA	NA	NA	NA
109942363	68.8209	1.01924	0.96355	1.0578	0.290148	0.999787
109942362	0	NA	NA	NA	NA	NA
109942360	129.295	-1.51491	4.08394	-0.370944	0.710679	0.999787
103636552	0	NA	NA	NA	NA	NA
103631579	2615.45	-0.055782	0.223537	-0.249542	0.802941	0.999787
100276792	74.0712	0.896661	0.964043	0.930105	0.352316	0.999787
103635054	0.785888	2.16262	4.92008	0.43955	0.660263	NA
103631576	8.89847	-3.60344	2.77517	-1.29846	0.194131	NA
103635056	13237.3	0.277513	0.167668	1.65514	0.0978968	0.999787
103635057	0	NA	NA	NA	NA	NA
103635050	44.7978	1.14899	1.1464	1.00225	0.316221	0.999787
103635051	4.90387	0.809234	4.16414	0.194334	0.845914	NA
103635052	0	NA	NA	NA	NA	NA
103631685	2445.81	-0.177771	0.224164	-0.793038	0.427756	0.999787
103631686	0	NA	NA	NA	NA	NA
103631681	1422.86	0.186239	0.245458	0.758741	0.448008	0.999787
103631680	3369.13	0.116081	0.197639	0.58734	0.556975	0.999787
103631683	0	NA	NA	NA	NA	NA
103631682	44.7905	-0.320851	1.11333	-0.288191	0.7732	0.999787
103640476	5.49153	5.81951	3.77354	1.54219	0.123028	NA
100283425	2639.42	0.259437	0.210615	1.23181	0.218021	0.999787
103640474	0	NA	NA	NA	NA	NA
103640475	1.00461	-2.4623	4.91194	-0.501288	0.616168	NA
103631689	82.4866	0.132554	0.831552	0.159405	0.87335	0.999787
100277167	392.55	0.0337419	0.404508	0.0834146	0.933522	0.999787
103640470	0	NA	NA	NA	NA	NA
103640471	0	NA	NA	NA	NA	NA
109940215	19.0569	2.56775	2.26814	1.1321	0.257594	NA
109940214	3613.38	-0.169983	0.218766	-0.77701	0.437153	0.999787
109940217	32.9412	0.883832	1.26717	0.697484	0.4855	0.999787
109940216	5.30166	3.14299	3.42069	0.918817	0.358191	NA
109940211	131.448	0.159663	0.669109	0.23862	0.8114	0.999787
109940210	3217.79	0.874264	0.228827	3.82063	0.00013311	0.0134747
109940213	6.26549	1.85512	3.57506	0.518908	0.603825	NA
103633264	1.04785	2.40372	4.91297	0.489259	0.624658	NA
103650864	50.2298	0.0588491	1.04117	0.0565219	0.954926	0.999787
103650865	24.2848	1.7817	1.48623	1.19881	0.230604	NA
109943094	4.01846	-3.56429	4.8358	-0.737064	0.461083	NA
103650867	10142.4	-0.700184	0.219721	-3.18669	0.0014391	0.0900964
109940219	0	NA	NA	NA	NA	NA
103654362	0	NA	NA	NA	NA	NA
103654361	0	NA	NA	NA	NA	NA
103654360	0	NA	NA	NA	NA	NA
103644333	141.921	-0.0651289	0.64198	-0.10145	0.919193	0.999787
542711	9101.12	0.105185	0.164037	0.64123	0.521373	0.999787
100193424	391.995	0.169285	0.403822	0.419207	0.675065	0.999787
542152	2718.91	0.0401833	0.234779	0.171154	0.864103	0.999787
TRNAG-UCC-10	0	NA	NA	NA	NA	NA
100285311	268.712	0.126375	0.52944	0.238696	0.811342	0.999787
100285310	2184.25	-0.218209	0.275136	-0.793097	0.427722	0.999787
100280145	0.912025	2.37452	4.91194	0.483417	0.6288	NA
100280144	0	NA	NA	NA	NA	NA
100280147	13265.2	-0.0702906	0.159155	-0.441649	0.658743	0.999787
100285314	8.17315	2.76607	2.95146	0.937188	0.348662	NA
100280148	486.625	-0.154217	0.394279	-0.391136	0.695697	0.999787
100285319	181.865	0.472976	0.639996	0.73903	0.459889	0.999787
100285318	4.45337	3.52852	4.8121	0.733259	0.463401	NA
103632888	0	NA	NA	NA	NA	NA
103636508	0	NA	NA	NA	NA	NA
103636506	17.2262	-0.0809117	1.76799	-0.0457648	0.963498	NA
103636505	155.575	-0.951859	0.712492	-1.33596	0.181563	0.999787
103632885	0	NA	NA	NA	NA	NA
103636503	218.732	-0.0145184	0.524997	-0.0276543	0.977938	0.999787
103632883	66.4998	0.820253	0.913906	0.897524	0.369439	0.999787
103636501	0	NA	NA	NA	NA	NA
103636500	0	NA	NA	NA	NA	NA
103630118	0	NA	NA	NA	NA	NA
103646731	0	NA	NA	NA	NA	NA
103646730	0	NA	NA	NA	NA	NA
103646736	2.00923	-3.04203	4.89996	-0.620828	0.534713	NA
103655099	0	NA	NA	NA	NA	NA
103655096	0	NA	NA	NA	NA	NA
103655097	0	NA	NA	NA	NA	NA
103655094	2909.49	0.329522	0.20746	1.58837	0.112203	0.999787
109944599	0	NA	NA	NA	NA	NA
103655092	21.2922	-1.96296	1.97747	-0.992662	0.320875	NA
103642924	0	NA	NA	NA	NA	NA
103655090	0	NA	NA	NA	NA	NA
103655091	0	NA	NA	NA	NA	NA
109944596	0	NA	NA	NA	NA	NA
109944597	7.37508	1.93957	3.08826	0.628047	0.529973	NA
103630192	2985.76	-0.0937546	0.20794	-0.450874	0.65208	0.999787
103655065	0	NA	NA	NA	NA	NA
109943544	40.043	-1.28115	1.2759	-1.00412	0.315323	0.999787
109943545	3.16481	-0.642183	3.58754	-0.179004	0.857935	NA
109943546	4.35272	-0.647197	3.1709	-0.204105	0.838271	NA
109943547	0	NA	NA	NA	NA	NA
109943540	0	NA	NA	NA	NA	NA
109943541	0	NA	NA	NA	NA	NA
109943542	7.94086	-0.180569	3.54339	-0.0509592	0.959358	NA
100217149	765.511	-0.0549624	0.313401	-0.175374	0.860786	0.999787
103648652	0	NA	NA	NA	NA	NA
109943548	17.0537	0.216893	1.7131	0.126609	0.89925	NA
109943549	31.1186	-0.0961678	1.31656	-0.0730445	0.941771	0.999787
103655062	6.45867	-1.27191	3.31375	-0.383829	0.701105	NA
103644384	0.228006	1.23547	4.96502	0.248834	0.803489	NA
103644385	0	NA	NA	NA	NA	NA
103644386	0	NA	NA	NA	NA	NA
103644387	6549.22	-0.0241603	0.173634	-0.139145	0.889335	0.999787
103644381	1662.55	-0.16968	0.236306	-0.718052	0.472725	0.999787
103644382	0	NA	NA	NA	NA	NA
103644383	0	NA	NA	NA	NA	NA
100279325	36.6014	-0.540274	1.2289	-0.439639	0.660199	0.999787
103655060	8.55503	-6.45642	3.16727	-2.03848	0.0415018	NA
103644388	0	NA	NA	NA	NA	NA
103644389	3.42009	3.42811	4.84093	0.708151	0.478852	NA
109941503	0	NA	NA	NA	NA	NA
103655544	1390.97	-0.0371855	0.250238	-0.148601	0.881869	0.999787
103655545	6.50822	0.710029	2.61257	0.271774	0.785796	NA
109944015	2.28006	3.12301	4.877	0.640354	0.521942	NA
109944014	0	NA	NA	NA	NA	NA
109944013	0	NA	NA	NA	NA	NA
109944012	1.25577	-2.6486	4.90771	-0.539681	0.589417	NA
109944011	9.04541	2.68934	2.90493	0.925786	0.354557	NA
109944010	0	NA	NA	NA	NA	NA
103655548	0	NA	NA	NA	NA	NA
103655549	0	NA	NA	NA	NA	NA
109944019	4232.04	-0.127931	0.187286	-0.683075	0.494559	0.999787
109944018	9262.73	0.084883	0.173296	0.489814	0.624265	0.999787
103648728	0	NA	NA	NA	NA	NA
103641342	26.573	-3.13605	1.9078	-1.64381	0.100216	0.999787
103648726	1.69944	1.65363	4.74914	0.348195	0.727694	NA
103648727	7.948	2.36501	2.92591	0.808298	0.418919	NA
103648724	0	NA	NA	NA	NA	NA
103648725	0	NA	NA	NA	NA	NA
103648722	0	NA	NA	NA	NA	NA
103641340	0	NA	NA	NA	NA	NA
100272576	634.492	-0.117455	0.330362	-0.355534	0.72219	0.999787
100272571	4122.29	-0.23379	0.223736	-1.04493	0.296053	0.999787
100272570	6035.7	-0.253091	0.182079	-1.39001	0.164525	0.999787
100272573	1306.13	-0.0988132	0.263706	-0.37471	0.707876	0.999787
103641346	0	NA	NA	NA	NA	NA
100273746	493.903	0.241582	0.37466	0.644804	0.519054	0.999787
100284657	1.20947	-0.345811	4.75284	-0.0727589	0.941998	NA
103644192	1.93979	-0.421399	4.68444	-0.0899572	0.928321	NA
100279276	3892.7	-0.212848	0.192414	-1.1062	0.268641	0.999787
103653335	3.27764	-5.16197	4.67995	-1.10299	0.270029	NA
100193631	7055.11	0.0163737	0.184719	0.0886414	0.929367	0.999787
541791	15212.8	0.00303395	0.1803	0.0168272	0.986574	0.999787
100281901	10.7608	3.64677	2.57525	1.41608	0.156751	NA
103633867	0	NA	NA	NA	NA	NA
103637365	0	NA	NA	NA	NA	NA
103633865	0	NA	NA	NA	NA	NA
103633863	0	NA	NA	NA	NA	NA
103637361	0	NA	NA	NA	NA	NA
103633860	0	NA	NA	NA	NA	NA
103637369	0	NA	NA	NA	NA	NA
103633869	0	NA	NA	NA	NA	NA
103633868	27.0368	1.64265	1.42926	1.1493	0.250434	0.999787
100282432	8420.35	-0.0520194	0.176042	-0.295494	0.767616	0.999787
103652017	0	NA	NA	NA	NA	NA
103652016	1.57178	2.74414	4.90451	0.559513	0.575811	NA
103652015	33.2679	1.05376	1.25996	0.836341	0.402963	0.999787
103652014	6.47004	-3.91451	3.16164	-1.23812	0.21567	NA
103652012	0	NA	NA	NA	NA	NA
103652011	1281.77	0.206763	0.261091	0.791918	0.428409	0.999787
103652010	2.50807	3.1949	4.8679	0.65632	0.511618	NA
100279664	1.01094	-2.4915	4.91298	-0.507126	0.612066	NA
100382702	651.019	0.0998243	0.326668	0.305584	0.759922	0.999787
103648654	0	NA	NA	NA	NA	NA
100193551	11503.8	-0.219687	0.160075	-1.3724	0.169939	0.999787
103647128	554.092	-0.0921937	0.377192	-0.244421	0.806905	0.999787
103647124	440.655	0.0727643	0.392502	0.185386	0.852927	0.999787
103647127	618.925	-0.168458	0.349977	-0.481341	0.630274	0.999787
103647121	1.01094	-2.4915	4.91298	-0.507126	0.612066	NA
103647120	0	NA	NA	NA	NA	NA
103647123	0	NA	NA	NA	NA	NA
103643815	0	NA	NA	NA	NA	NA
103643817	0	NA	NA	NA	NA	NA
103643811	0	NA	NA	NA	NA	NA
103648655	0	NA	NA	NA	NA	NA
103643812	2218.44	-0.117924	0.21704	-0.543327	0.586905	0.999787
100281643	108.59	1.17919	0.764066	1.54331	0.122757	0.999787
103645410	0	NA	NA	NA	NA	NA
103645417	0	NA	NA	NA	NA	NA
103645416	0	NA	NA	NA	NA	NA
103645415	0	NA	NA	NA	NA	NA
606461	975.208	0.0273942	0.29004	0.0944497	0.924752	0.999787
103645419	29.8342	0.052584	1.3199	0.0398395	0.968221	0.999787
103645418	6.82683	-1.253	3.11636	-0.402073	0.68763	NA
109945656	0	NA	NA	NA	NA	NA
109945657	0	NA	NA	NA	NA	NA
109945654	911.634	-0.0475815	0.300322	-0.158435	0.874114	0.999787
109945655	0	NA	NA	NA	NA	NA
109945652	0	NA	NA	NA	NA	NA
109945653	0	NA	NA	NA	NA	NA
109945650	3.08772	0.31437	4.78324	0.0657233	0.947598	NA
109945651	0	NA	NA	NA	NA	NA
109945658	2.73608	3.26044	4.85994	0.67088	0.502297	NA
109945659	0	NA	NA	NA	NA	NA
100501819	1.01094	-2.4915	4.91298	-0.507126	0.612066	NA
109941466	0	NA	NA	NA	NA	NA
100274629	0	NA	NA	NA	NA	NA
100274625	2304.28	0.04394	0.21267	0.206612	0.836313	0.999787
100274624	23.2836	0.499026	1.48274	0.336558	0.73645	NA
100274623	23.2637	0.324516	1.47764	0.219618	0.826168	NA
100384662	195.244	0.0802802	0.564214	0.142287	0.886853	0.999787
100384660	0	NA	NA	NA	NA	NA
100384665	1395.28	0.0301409	0.248491	0.121296	0.903457	0.999787
103644418	0	NA	NA	NA	NA	NA
100191361	2650.39	-0.103959	0.215871	-0.481579	0.630105	0.999787
100282981	3485.66	-0.31983	0.205414	-1.557	0.11947	0.999787
100501810	516.901	0.234697	0.386133	0.607813	0.543312	0.999787
100278136	0	NA	NA	NA	NA	NA
100278135	0	NA	NA	NA	NA	NA
100278132	86.8629	0.379328	0.805454	0.470949	0.637677	0.999787
103628690	0	NA	NA	NA	NA	NA
109941460	0	NA	NA	NA	NA	NA
100501815	2.28006	3.12301	4.877	0.640354	0.521942	NA
ZeamMp170	6.81378	0.193433	2.55245	0.0757832	0.939592	NA
111590605	0	NA	NA	NA	NA	NA
103627559	0	NA	NA	NA	NA	NA
100501817	6232.34	-0.0924954	0.249755	-0.370344	0.711126	0.999787
100304403	1021.16	-0.233018	0.284621	-0.818698	0.412959	0.999787
103627553	0	NA	NA	NA	NA	NA
100304401	934.265	-0.18433	0.284551	-0.647795	0.517118	0.999787
100304400	0	NA	NA	NA	NA	NA
100304407	784.579	-0.0133971	0.307832	-0.0435208	0.965286	0.999787
100304406	426.417	-0.45987	0.39002	-1.17909	0.238361	0.999787
111589583	0	NA	NA	NA	NA	NA
103627555	0	NA	NA	NA	NA	NA
ZeamMp171	0	NA	NA	NA	NA	NA
103650414	0	NA	NA	NA	NA	NA
100193012	2735.2	-0.0117282	0.209192	-0.0560644	0.955291	0.999787
103650410	23.7984	1.53106	1.52177	1.0061	0.314366	NA
103650413	4.41767	-2.84662	3.64411	-0.781156	0.434711	NA
103650412	0	NA	NA	NA	NA	NA
542008	2754.94	-0.112645	0.20842	-0.54047	0.588873	0.999787
542468	14465	-0.0214334	0.157946	-0.135701	0.892058	0.999787
103650419	2.07724	0.770486	4.69811	0.163999	0.869732	NA
103650418	0	NA	NA	NA	NA	NA
542009	194.02	-0.541482	0.554178	-0.97709	0.328524	0.999787
ZeamMp172	0	NA	NA	NA	NA	NA
103653854	1025.82	0.156711	0.290674	0.539129	0.589798	0.999787
103653855	2.52102	-4.79077	4.80677	-0.996672	0.318924	NA
100191909	7619.78	0.201868	0.195554	1.03229	0.301937	0.999787
103653857	0	NA	NA	NA	NA	NA
103653851	75.3553	0.0429847	0.872519	0.049265	0.960708	0.999787
103653852	0	NA	NA	NA	NA	NA
100277702	15.4107	0.195913	1.85178	0.105797	0.915743	NA
103653859	0	NA	NA	NA	NA	NA
109939581	67.9801	0.704757	0.924428	0.762371	0.445839	0.999787
109939580	13.8693	0.175494	1.86301	0.0941992	0.924951	NA
109939583	0	NA	NA	NA	NA	NA
109939582	222.624	-0.842939	0.683082	-1.23402	0.217194	0.999787
109939585	0	NA	NA	NA	NA	NA
100276660	1.53486	-0.557919	4.72052	-0.11819	0.905917	NA
100276663	97.1022	0.129924	0.766784	0.16944	0.86545	0.999787
109939586	0	NA	NA	NA	NA	NA
109939589	0	NA	NA	NA	NA	NA
109939588	2.50807	3.1949	4.8679	0.65632	0.511618	NA
100276669	0	NA	NA	NA	NA	NA
100280051	764.849	0.820205	0.311188	2.63573	0.00839576	0.312611
103648114	0	NA	NA	NA	NA	NA
100284278	814.449	-0.209132	0.338256	-0.618267	0.536399	0.999787
100382361	3596.04	-0.138196	0.190834	-0.724167	0.468963	0.999787
100382363	1258.13	-0.0442332	0.259045	-0.170755	0.864417	0.999787
100382365	148.858	1.07248	0.633974	1.69168	0.0907072	0.999787
103629353	0	NA	NA	NA	NA	NA
100382368	0	NA	NA	NA	NA	NA
100382369	364.42	0.394214	0.416946	0.945482	0.344413	0.999787
103629350	11.8304	-0.535607	2.06038	-0.259956	0.794898	NA
100272960	1621.18	-0.0403448	0.23653	-0.170569	0.864562	0.999787
100272966	872.607	0.820632	0.292347	2.80705	0.00499975	0.223741
100272967	59.6052	-0.135424	1.01592	-0.133302	0.893955	0.999787
100272964	554.777	-0.127934	0.368757	-0.346932	0.728642	0.999787
103629356	94019.7	0.0619657	0.152975	0.405069	0.685427	0.999787
100272968	1201.15	-0.188568	0.259981	-0.725316	0.468258	0.999787
100272969	285.169	-0.0114425	0.466066	-0.0245513	0.980413	0.999787
103627081	5.76888	-0.0591686	3.6555	-0.0161862	0.987086	NA
542326	1.04785	2.40372	4.91297	0.489259	0.624658	NA
103627085	4.74266	2.64579	3.55418	0.744418	0.456623	NA
103627087	0	NA	NA	NA	NA	NA
103627088	24.6088	-0.200015	1.68702	-0.118561	0.905623	NA
103627089	197.012	0.635405	0.57918	1.09708	0.272608	0.999787
100303875	2860.69	-0.0622525	0.201076	-0.309597	0.756868	0.999787
100281122	44.9434	1.26734	1.12285	1.12869	0.25903	0.999787
100382101	81.4892	0.720563	0.891691	0.808085	0.419041	0.999787
100382096	4315.61	-0.0771255	0.183571	-0.42014	0.674384	0.999787
103627909	4.73995	1.64187	3.57971	0.45866	0.646479	NA
100382094	69.1881	0.141941	0.955279	0.148586	0.88188	0.999787
100382095	226.958	0.365055	0.531005	0.687479	0.491781	0.999787
845200	3548.02	-0.843331	0.317084	-2.65964	0.00782235	0.302455
100382090	10.0033	-0.0428849	2.14921	-0.0199538	0.98408	NA
100382091	17427.7	-0.125259	0.155711	-0.804433	0.421147	0.999787
100277844	70.0869	0.419708	0.88902	0.472102	0.636854	0.999787
100382098	145.898	-1.01265	0.638391	-1.58625	0.112683	0.999787
100382099	4854.01	-0.191193	0.18119	-1.0552	0.291332	0.999787
100283056	1265.22	0.317651	0.260554	1.21914	0.222792	0.999787
845176	63.5388	-0.0534884	0.968908	-0.0552048	0.955975	0.999787
100285722	650.079	0.934454	0.330306	2.82906	0.00466853	0.214222
103655939	351.497	-0.500629	0.467823	-1.07012	0.284564	0.999787
103655938	0	NA	NA	NA	NA	NA
542250	0	NA	NA	NA	NA	NA
103655935	0	NA	NA	NA	NA	NA
845194	281.001	0.217096	0.477601	0.454556	0.649429	0.999787
103655936	0	NA	NA	NA	NA	NA
103655930	0	NA	NA	NA	NA	NA
103655932	0	NA	NA	NA	NA	NA
100276081	4.44786	0.703329	4.31747	0.162903	0.870595	NA
100276080	1858.68	-0.154067	0.225692	-0.682643	0.494832	0.999787
100276082	0	NA	NA	NA	NA	NA
100276087	3908.9	0.0232162	0.187235	0.123995	0.901319	0.999787
100276086	23.7132	-0.0138829	1.48877	-0.00932503	0.99256	NA
100276089	2447.32	0.165443	0.248316	0.666261	0.505244	0.999787
100191603	22481.2	0.171744	0.163158	1.05262	0.292513	0.999787
100193361	876.413	-0.0675463	0.290841	-0.232244	0.816348	0.999787
100193362	11985.9	-0.0866094	0.169073	-0.512261	0.608468	0.999787
100383940	0	NA	NA	NA	NA	NA
100193364	19532	-0.0677655	0.154663	-0.438149	0.661278	0.999787
100383946	5.86566	-0.693514	3.90858	-0.177434	0.859168	NA
100193366	4.1914	3.48321	4.81632	0.723211	0.46955	NA
100193368	2972.32	0.0163926	0.201702	0.0812715	0.935226	0.999787
100193369	23.3316	-2.64017	2.03647	-1.29644	0.194823	NA
100383949	1581.87	-0.112985	0.23706	-0.47661	0.63364	0.999787
100383948	208.718	1.4652	0.701522	2.08861	0.036743	0.793149
103652594	0	NA	NA	NA	NA	NA
100192942	429.471	0.63997	0.406912	1.57275	0.115778	0.999787
100192940	337.848	-0.216127	0.495278	-0.436375	0.662565	0.999787
100278959	31.7465	-8.464	2.06047	-4.10781	3.99e-05	0.00503904
100192945	564.823	-0.118667	0.350025	-0.339023	0.734592	0.999787
100192944	4727.55	-0.056423	0.180399	-0.312767	0.754458	0.999787
100278954	424.638	0.170521	0.40382	0.422269	0.672829	0.999787
100192949	20538.4	-0.137472	0.161439	-0.851539	0.39447	0.999787
100192948	8.21802	-2.16742	2.93696	-0.73798	0.460527	NA
100278951	508.996	-1.32519	2.21606	-0.597992	0.549845	0.999787
100278950	387.442	0.259515	0.406527	0.638371	0.523232	0.999787
100278953	2386.02	-0.0647704	0.220866	-0.293257	0.769326	0.999787
103652593	2668.2	0.185988	0.207866	0.894747	0.370922	0.999787
100280151	5686.27	0.216037	0.21365	1.01117	0.311933	0.999787
100277841	4.44398	-2.92281	3.59555	-0.812896	0.416277	NA
100193096	140.589	-0.252934	0.679631	-0.372164	0.709771	0.999787
100193104	0	NA	NA	NA	NA	NA
100193094	108.693	0.194573	0.882682	0.220434	0.825533	0.999787
103626758	1044.54	-0.334207	0.275605	-1.21263	0.225271	0.999787
100193092	7.35902	-0.375921	2.46685	-0.152389	0.87888	NA
100279072	1158.69	-0.160294	0.281627	-0.569173	0.569239	0.999787
100193090	3639.65	0.0775916	0.19027	0.407798	0.683422	0.999787
100193091	2501.61	0.0386265	0.210785	0.183251	0.854601	0.999787
103626751	0	NA	NA	NA	NA	NA
103626750	50.0784	-1.23012	1.05153	-1.16984	0.242065	0.999787
103626757	136.207	0.599801	0.668879	0.896726	0.369865	0.999787
100191368	9698.99	-0.229773	0.170522	-1.34747	0.17783	0.999787
103626754	0	NA	NA	NA	NA	NA
STRG.18598	15.8828	0.735368	1.78469	0.412042	0.680309	NA
109940259	0	NA	NA	NA	NA	NA
109940258	0	NA	NA	NA	NA	NA
103640431	0	NA	NA	NA	NA	NA
100192882	157.091	-0.502094	0.656968	-0.764261	0.444712	0.999787
103628619	0	NA	NA	NA	NA	NA
103628614	0	NA	NA	NA	NA	NA
103640436	0	NA	NA	NA	NA	NA
103628616	0	NA	NA	NA	NA	NA
103628610	0	NA	NA	NA	NA	NA
100501933	2160.74	-0.112729	0.215989	-0.521918	0.601728	0.999787
103628612	8.00684	0.487193	3.52951	0.138034	0.890213	NA
100501931	84.0693	1.74495	0.913211	1.91078	0.0560326	0.978546
100285099	1541.36	0.00442468	0.254996	0.017352	0.986156	0.999787
100275050	0	NA	NA	NA	NA	NA
100281040	13609.4	0.0346384	0.183794	0.188463	0.850514	0.999787
103626465	0	NA	NA	NA	NA	NA
100274592	35274.4	-0.0267499	0.154483	-0.173158	0.862528	0.999787
100193262	5303.92	0.315828	0.177919	1.77513	0.0758769	0.999787
541967	9194.31	-0.00330941	0.164416	-0.0201283	0.983941	0.999787
109940253	46.5008	-0.0159366	1.08111	-0.014741	0.988239	0.999787
103636658	0	NA	NA	NA	NA	NA
103628693	0	NA	NA	NA	NA	NA
109940252	126.151	0.237256	0.705694	0.336202	0.736718	0.999787
109940255	0	NA	NA	NA	NA	NA
100192891	9328.05	-0.0898432	0.238131	-0.377285	0.705962	0.999787
103647429	0	NA	NA	NA	NA	NA
STRG.21416	8.99396	0.355282	2.2562	0.157469	0.874875	NA
100191416	1111.23	0.261244	0.267721	0.975805	0.329161	0.999787
111590701	0	NA	NA	NA	NA	NA
111590700	22.5689	-0.0047393	1.49819	-0.00316335	0.997476	NA
111590703	0	NA	NA	NA	NA	NA
111590702	28.5461	-0.323517	1.34676	-0.240218	0.810161	0.999787
111590705	0	NA	NA	NA	NA	NA
111590704	0.228006	1.23547	4.96502	0.248834	0.803489	NA
111590707	0	NA	NA	NA	NA	NA
111590706	0	NA	NA	NA	NA	NA
111590709	14.6783	-0.0902996	1.81449	-0.0497658	0.960309	NA
111590708	5.74299	-0.870084	2.7479	-0.316636	0.75152	NA
100278822	2981.81	0.0796032	0.202413	0.393272	0.694119	0.999787
100286307	12.4462	-3.60255	2.44595	-1.47286	0.140789	NA
100283142	5402.59	-0.218044	0.177284	-1.22992	0.218728	0.999787
100283143	9.47491	-0.336876	2.20385	-0.152858	0.87851	NA
100283144	7.03256	-0.355789	3.36489	-0.105736	0.915792	NA
100283145	10159.8	-0.180631	0.18688	-0.966558	0.333765	0.999787
100283146	1768.88	-0.335581	0.268626	-1.24925	0.211574	0.999787
100283147	1056.54	-0.451902	0.272322	-1.65944	0.0970263	0.999787
100283148	34.4353	-0.374232	1.31171	-0.285301	0.775413	0.999787
103626620	2137.56	0.161924	0.222757	0.726908	0.467282	0.999787
100273851	519.97	-0.272354	0.381358	-0.714168	0.475123	0.999787
103633830	0	NA	NA	NA	NA	NA
103633832	0	NA	NA	NA	NA	NA
103626600	73.0284	0.00860298	0.875584	0.00982541	0.992161	0.999787
100278774	6042.39	-0.0894765	0.177134	-0.505134	0.613465	0.999787
103647683	0	NA	NA	NA	NA	NA
103640671	2.58225	0.708172	4.79176	0.147789	0.882509	NA
103640673	1222.91	-0.190372	0.262704	-0.724663	0.468659	0.999787
103640674	23.2811	-0.68421	1.47993	-0.462325	0.643848	NA
103640675	532.431	0.0996895	0.359101	0.277609	0.781313	0.999787
103640676	1964.68	0.92439	0.343833	2.68848	0.00717776	0.287856
103640677	674.358	0.150784	0.323364	0.466299	0.641002	0.999787
103640678	38.4529	-1.33234	1.29508	-1.02878	0.303584	0.999787
103640679	10.7512	-2.6264	2.60878	-1.00675	0.314053	NA
109945511	162.906	-0.404386	3.96745	-0.101926	0.918816	0.999787
109945510	21.1368	1.65508	1.60778	1.02942	0.303282	NA
109945513	11.1608	3.74551	2.57458	1.45481	0.145723	NA
109945512	0	NA	NA	NA	NA	NA
109945515	0	NA	NA	NA	NA	NA
109945514	0	NA	NA	NA	NA	NA
109945517	0	NA	NA	NA	NA	NA
109945516	0	NA	NA	NA	NA	NA
109945519	5.23925	3.66234	4.49746	0.814311	0.415467	NA
109945518	0	NA	NA	NA	NA	NA
100126898	72102.9	1.25286	0.15922	7.86873	3.58e-15	4.73e-12
103647689	87.8745	-0.266768	0.853031	-0.31273	0.754486	0.999787
100285240	995.764	0.185579	0.278123	0.667257	0.504608	0.999787
100280781	26.1981	0.319302	1.43496	0.222516	0.823912	0.999787
100280787	3061.49	0.103066	0.204921	0.502955	0.614996	0.999787
100280786	271.218	0.325193	0.493106	0.659479	0.509589	0.999787
542324	791.383	-0.625926	0.345622	-1.81101	0.070139	0.999787
100280789	289.953	0.362225	0.465177	0.778681	0.436168	0.999787
100280788	0.912025	2.37452	4.91194	0.483417	0.6288	NA
100281836	11223.5	-0.0195162	0.180583	-0.108073	0.913937	0.999787
103630970	0	NA	NA	NA	NA	NA
103630972	0	NA	NA	NA	NA	NA
103630973	0	NA	NA	NA	NA	NA
103630975	0	NA	NA	NA	NA	NA
103630976	0	NA	NA	NA	NA	NA
103630977	0	NA	NA	NA	NA	NA
103636013	39.8423	-0.420348	1.24906	-0.336531	0.73647	0.999787
103630979	134.403	0.581927	0.674022	0.863365	0.387937	0.999787
100502357	552.359	-0.332265	0.349246	-0.951378	0.341413	0.999787
100284492	0	NA	NA	NA	NA	NA
100502355	29.2308	1.31725	1.39005	0.94763	0.343318	0.999787
100284490	782.247	-0.133702	0.323277	-0.413584	0.679179	0.999787
100284497	405.46	-0.460967	0.406763	-1.13326	0.257107	0.999787
100284496	46.3034	0.57205	1.08001	0.529671	0.59634	0.999787
100502351	1515.99	-0.0297993	0.245501	-0.121381	0.903389	0.999787
100284494	770.958	-0.301013	0.308532	-0.975632	0.329247	0.999787
100284499	30216	0.433568	0.197291	2.19761	0.0279771	0.677304
100284498	110.433	-0.477788	0.742949	-0.643096	0.520162	0.999787
100502358	1370.28	0.0226995	0.251356	0.0903081	0.928042	0.999787
100304362	24.8325	1.14795	1.44698	0.793339	0.42758	NA
100304363	0	NA	NA	NA	NA	NA
100304360	4402.36	-0.29496	0.182835	-1.61326	0.106689	0.999787
100304361	1164.26	0.161368	0.268439	0.601135	0.54775	0.999787
100304366	115.404	-0.00932739	0.756503	-0.0123296	0.990163	0.999787
100216913	906.316	-0.24343	0.29097	-0.836618	0.402807	0.999787
100304364	26.9013	-1.81002	1.41411	-1.27997	0.200555	0.999787
100304368	970.081	0.283147	0.317683	0.891287	0.372775	0.999787
100304369	4573.41	-0.0175635	0.185361	-0.0947531	0.924511	0.999787
100285093	0	NA	NA	NA	NA	NA
100278385	3841.98	-0.00671739	0.190815	-0.0352037	0.971917	0.999787
111590248	0.993857	-0.0438755	4.78477	-0.00916982	0.992684	NA
100217252	79.3019	-0.141623	0.852229	-0.166179	0.868016	0.999787
111589237	354.106	-0.098049	0.425935	-0.230197	0.817939	0.999787
111589236	1345.06	0.082943	1.20877	0.0686179	0.945294	0.999787
111589235	5.10628	2.8039	3.4588	0.810657	0.417563	NA
111589234	21.705	1.94386	1.5588	1.24702	0.212389	NA
100281788	428.055	-0.0292871	0.445575	-0.0657289	0.947594	0.999787
100281789	1328.98	-0.166961	0.256556	-0.65078	0.515188	0.999787
111589231	1821.02	-0.22743	0.237646	-0.957014	0.33856	0.999787
111589230	726.57	-0.00839051	0.312625	-0.0268389	0.978588	0.999787
100281784	42.8464	1.30801	1.19523	1.09436	0.273796	0.999787
100281786	40.1441	0.544121	1.25725	0.432788	0.665169	0.999787
100281787	1481.55	0.370788	0.255636	1.45045	0.146932	0.999787
100281782	7835.38	-0.116606	0.171326	-0.680607	0.49612	0.999787
111589238	53.1443	-0.0299641	1.01201	-0.0296086	0.976379	0.999787
103628979	0	NA	NA	NA	NA	NA
103628978	0	NA	NA	NA	NA	NA
103628970	433.906	-0.107188	0.420199	-0.255089	0.798654	0.999787
103628973	0	NA	NA	NA	NA	NA
103628972	0.758202	-2.25041	4.92008	-0.457392	0.647389	NA
103628975	386.452	-0.175489	0.414771	-0.423099	0.672223	0.999787
103628977	0	NA	NA	NA	NA	NA
100281615	1665.59	-0.0733533	0.233149	-0.31462	0.75305	0.999787
100283563	379.203	-0.062465	0.445117	-0.140334	0.888396	0.999787
100282366	6614.56	0.0100593	0.175013	0.0574776	0.954165	0.999787
109945276	157.181	-0.455418	0.631328	-0.721365	0.470685	0.999787
100284119	1080.31	0.00356574	0.270222	0.0131956	0.989472	0.999787
100276292	0	NA	NA	NA	NA	NA
100282760	9927.39	0.0301391	0.16953	0.177781	0.858895	0.999787
100280619	63.1278	0.0731074	0.952547	0.0767494	0.938823	0.999787
100502175	564.919	-0.0234685	0.370162	-0.0634006	0.949447	0.999787
103636016	12941	-0.0972669	0.158115	-0.615165	0.538446	0.999787
100216587	27.8719	1.4566	1.57249	0.926299	0.354291	0.999787
100282954	1161.66	0.0202733	0.265634	0.0763202	0.939164	0.999787
103637166	0	NA	NA	NA	NA	NA
103637164	0	NA	NA	NA	NA	NA
103637162	0	NA	NA	NA	NA	NA
103637163	0	NA	NA	NA	NA	NA
103637160	0	NA	NA	NA	NA	NA
109943509	4831.75	0.037697	0.181841	0.207308	0.835769	0.999787
100502173	7352.23	0.00635032	0.169433	0.0374797	0.970102	0.999787
542007	5886.64	-0.010822	0.182307	-0.0593616	0.952664	0.999787
103637168	0	NA	NA	NA	NA	NA
103637169	0	NA	NA	NA	NA	NA
103648257	2188.87	-0.18212	0.232468	-0.783418	0.433382	0.999787
103648254	73.0695	-0.134475	0.886253	-0.151735	0.879396	0.999787
103648255	1.57178	2.74414	4.90451	0.559513	0.575811	NA
103648252	32.7446	3.3951	1.88441	1.80168	0.0715964	0.999787
103648253	1.01094	-2.4915	4.91298	-0.507126	0.612066	NA
103648250	4957.25	-0.177254	0.183209	-0.967492	0.333298	0.999787
103648251	0	NA	NA	NA	NA	NA
103636018	6359.82	-0.0681776	0.182607	-0.373357	0.708883	0.999787
103648258	872.796	-0.136868	0.291388	-0.469711	0.638562	0.999787
cl12999_1(729)	2890.09	-0.0202555	0.206077	-0.098291	0.921701	0.999787
103632609	1.14003	2.56081	4.9077	0.521795	0.601813	NA
100283926	5.94774	-3.71207	3.25813	-1.13932	0.254568	NA
100283927	798.941	-0.192152	0.30211	-0.636033	0.524755	0.999787
100283924	352.073	-3.57532	0.631673	-5.66007	1.51e-08	5.67e-06
103632603	0	NA	NA	NA	NA	NA
100283922	52.2102	0.331446	1.04667	0.316666	0.751497	0.999787
100283923	0	NA	NA	NA	NA	NA
103632606	1.25577	-2.6486	4.90771	-0.539681	0.589417	NA
100285350	987.698	-0.0179082	0.27987	-0.0639875	0.94898	0.999787
100274242	537.274	1.30463	0.553325	2.35779	0.018384	0.527462
100272537	1397.92	-0.0697363	0.261941	-0.266229	0.790063	0.999787
542741	10342.4	-0.0972405	0.202184	-0.480952	0.630551	0.999787
109943507	0	NA	NA	NA	NA	NA
100274273	1812.51	-0.148196	0.228679	-0.648052	0.516951	0.999787
103648872	0	NA	NA	NA	NA	NA
103648873	0	NA	NA	NA	NA	NA
103648870	0	NA	NA	NA	NA	NA
100286258	172.384	1.47729	0.587919	2.51274	0.0119796	0.396242
103648876	0	NA	NA	NA	NA	NA
103648874	0	NA	NA	NA	NA	NA
103648875	0	NA	NA	NA	NA	NA
100286253	560.106	0.319299	0.400768	0.796719	0.425614	0.999787
100286251	74.2944	-0.448278	1.20742	-0.37127	0.710436	0.999787
100283746	805.424	0.242067	0.300594	0.805295	0.420649	0.999787
100286255	0	NA	NA	NA	NA	NA
100286254	8408.44	-0.0374776	0.165344	-0.226665	0.820684	0.999787
103626252	0	NA	NA	NA	NA	NA
103626253	120.159	1.19785	0.789221	1.51776	0.129075	0.999787
103629206	0.912025	2.37452	4.91194	0.483417	0.6288	NA
103626256	2.01397	-4.44555	4.81303	-0.923649	0.355669	NA
103629201	17.3595	-0.471531	2.31197	-0.203953	0.838391	NA
103626254	0	NA	NA	NA	NA	NA
103634609	0	NA	NA	NA	NA	NA
103634606	0	NA	NA	NA	NA	NA
100279036	21.7926	0.784454	1.54919	0.506363	0.612602	NA
103634604	0	NA	NA	NA	NA	NA
103634605	0	NA	NA	NA	NA	NA
103638383	3041.82	-0.0924211	0.214525	-0.430818	0.666601	0.999787
103638382	114.194	0.0409918	0.765347	0.0535597	0.957286	0.999787
103634600	0	NA	NA	NA	NA	NA
103634601	2285.77	0.62953	0.212812	2.95816	0.00309485	0.159189
109940742	0	NA	NA	NA	NA	NA
109940826	0	NA	NA	NA	NA	NA
109940827	0	NA	NA	NA	NA	NA
109940824	0	NA	NA	NA	NA	NA
109940825	9.8108	-6.60126	3.00832	-2.19433	0.0282115	NA
109940822	0.912025	2.37452	4.91194	0.483417	0.6288	NA
109940823	0	NA	NA	NA	NA	NA
109940820	0	NA	NA	NA	NA	NA
109940821	0	NA	NA	NA	NA	NA
MIR395f_2	0	NA	NA	NA	NA	NA
109940740	0	NA	NA	NA	NA	NA
MIR395a_2	0	NA	NA	NA	NA	NA
MIR395b_2	0	NA	NA	NA	NA	NA
109940829	0	NA	NA	NA	NA	NA
109942454	2.73608	3.26044	4.85994	0.67088	0.502297	NA
100280696	3008.97	0.0717307	0.19854	0.361291	0.717882	0.999787
103645169	0	NA	NA	NA	NA	NA
103645168	0	NA	NA	NA	NA	NA
103645163	0	NA	NA	NA	NA	NA
103645161	0	NA	NA	NA	NA	NA
103645160	0	NA	NA	NA	NA	NA
103645166	0	NA	NA	NA	NA	NA
103645165	0	NA	NA	NA	NA	NA
103645164	0	NA	NA	NA	NA	NA
103642313	0	NA	NA	NA	NA	NA
103637839	0	NA	NA	NA	NA	NA
542163	3893.36	1.41691	0.239245	5.92243	3.17e-09	1.45e-06
103641884	1.01094	-2.4915	4.91298	-0.507126	0.612066	NA
103637831	1494.97	0.147389	0.246643	0.59758	0.55012	0.999787
103641886	51.9015	-0.449507	1.06361	-0.422624	0.67257	0.999787
103641887	20.838	-0.078134	1.65425	-0.0472322	0.962328	NA
103641880	0	NA	NA	NA	NA	NA
103641882	0	NA	NA	NA	NA	NA
103641883	10819.2	-0.206446	0.161946	-1.27479	0.202384	0.999787
103628156	0	NA	NA	NA	NA	NA
103628155	0	NA	NA	NA	NA	NA
103628154	0	NA	NA	NA	NA	NA
103628153	0	NA	NA	NA	NA	NA
103649015	0	NA	NA	NA	NA	NA
103628151	0	NA	NA	NA	NA	NA
103628150	0	NA	NA	NA	NA	NA
103639474	0	NA	NA	NA	NA	NA
100273669	1157.29	-0.137783	0.262918	-0.524052	0.600243	0.999787
103639472	12.573	-0.227575	1.98496	-0.11465	0.908723	NA
103639473	0	NA	NA	NA	NA	NA
103639470	9.93163	2.94268	2.70087	1.08953	0.27592	NA
103639471	1.76598	-4.1936	4.81865	-0.870286	0.384144	NA
100191147	5271.83	-0.187132	0.177669	-1.05326	0.292222	0.999787
100191144	688.711	0.36741	0.321511	1.14276	0.253139	0.999787
100191145	5385.92	-0.127734	0.180346	-0.70827	0.478777	0.999787
100191142	1717.59	-0.216203	0.233281	-0.926791	0.354035	0.999787
100191140	32841.5	-0.182424	0.180858	-1.00866	0.313138	0.999787
100191141	0	NA	NA	NA	NA	NA
100273537	1414.67	0.504342	0.25141	2.00605	0.0448504	0.868133
100273664	2853.92	0.186949	0.215365	0.868056	0.385364	0.999787
100191149	2963.77	-0.0670071	0.205545	-0.325997	0.744427	0.999787
103635958	2892.16	0.0302964	0.201894	0.15006	0.880717	0.999787
103649018	0	NA	NA	NA	NA	NA
109942451	0	NA	NA	NA	NA	NA
103639606	360.61	-0.0418827	0.428633	-0.0977123	0.922161	0.999787
100273660	350.661	0.280438	0.473491	0.592277	0.553665	0.999787
100383775	3133.47	-0.0128597	0.203055	-0.0633312	0.949503	0.999787
542059	21950.9	0.930311	0.15248	6.10119	1.05e-09	5.51e-07
103641269	47.1121	-0.0174855	1.09939	-0.0159047	0.98731	0.999787
MIR390a_1	0.742703	1.23279	4.8637	0.253468	0.799906	NA
MIR390b_1	0.251154	-1.32326	4.96502	-0.266516	0.789841	NA
103641260	6.32636	3.74438	3.19112	1.17337	0.240646	NA
103641261	0	NA	NA	NA	NA	NA
103641262	109.139	-0.66693	0.827482	-0.805975	0.420257	0.999787
103641263	133.388	-0.0556415	0.66063	-0.0842249	0.932878	0.999787
103641264	0	NA	NA	NA	NA	NA
103641266	0	NA	NA	NA	NA	NA
100276317	8243.25	-0.131388	0.169599	-0.774697	0.438519	0.999787
100381751	78.9024	-0.355458	0.929529	-0.382407	0.70216	0.999787
100276804	9.06173	3.17528	2.77581	1.14391	0.25266	NA
109942453	0	NA	NA	NA	NA	NA
100857050	0	NA	NA	NA	NA	NA
100384507	230.585	-0.0381582	0.564213	-0.0676307	0.94608	0.999787
100282267	2029.83	0.0379286	0.242933	0.156128	0.875932	0.999787
100281811	11192.9	0.237754	0.240812	0.987299	0.323496	0.999787
100272306	2055.72	-0.106957	0.219911	-0.486365	0.626708	0.999787
109942538	0	NA	NA	NA	NA	NA
109942539	0.252734	-1.34061	4.96919	-0.269785	0.787326	NA
109942536	0	NA	NA	NA	NA	NA
109942537	0	NA	NA	NA	NA	NA
109942534	0	NA	NA	NA	NA	NA
109942535	0	NA	NA	NA	NA	NA
109942532	0	NA	NA	NA	NA	NA
109942533	17.315	-0.304779	1.86849	-0.163115	0.870428	NA
109942531	0	NA	NA	NA	NA	NA
103635159	0	NA	NA	NA	NA	NA
103635158	7320.26	0.162602	0.169503	0.959291	0.337412	0.999787
541875	13415.5	-0.199772	0.159791	-1.25021	0.211222	0.999787
100283415	3190.77	-0.0827124	0.195909	-0.422198	0.67288	0.999787
100278634	2.37265	0.253107	4.65856	0.0543316	0.956671	NA
103635151	0	NA	NA	NA	NA	NA
103635150	7.79999	-6.3191	3.28263	-1.92501	0.0542282	NA
103635152	0	NA	NA	NA	NA	NA
103635155	0	NA	NA	NA	NA	NA
103635154	7529.8	-0.242601	0.16769	-1.44673	0.147973	0.999787
103635157	0	NA	NA	NA	NA	NA
103632244	7.27459	1.61425	2.62152	0.61577	0.538046	NA
100284223	481.032	0.381549	0.390528	0.97701	0.328564	0.999787
100284224	6.87869	-3.02855	3.10281	-0.976066	0.329032	NA
100240698	11787.4	-0.00432136	0.159416	-0.0271075	0.978374	0.999787
103633172	708.761	-0.297437	0.31578	-0.941911	0.346238	0.999787
103631728	1.00461	-2.4623	4.91194	-0.501288	0.616168	NA
103631729	1790.34	1.14417	0.255369	4.48048	7.45e-06	0.00126333
103631726	138.395	0.310105	0.661485	0.468801	0.639212	0.999787
103631727	0	NA	NA	NA	NA	NA
103631724	424.455	-0.231649	0.398755	-0.580931	0.561287	0.999787
103651217	26.8917	-0.284797	1.40555	-0.202623	0.83943	0.999787
103651210	62.9981	0.641777	0.961816	0.667255	0.504609	0.999787
103631723	734.125	-0.0419223	0.312145	-0.134304	0.893162	0.999787
103631720	0.523925	1.82453	4.93344	0.369828	0.71151	NA
103651213	0.252734	-1.34061	4.96919	-0.269785	0.787326	NA
103631735	1.14003	2.56081	4.9077	0.521795	0.601813	NA
109940004	8.20384	0.306854	2.43251	0.126147	0.899615	NA
107546751	3.55026	0.578291	3.40954	0.16961	0.865317	NA
109940006	20.1445	0.713378	1.70623	0.418102	0.675872	NA
109940007	523.007	0.0404393	0.358556	0.112784	0.910202	0.999787
107546754	38.7288	-0.264759	1.20451	-0.219806	0.826022	0.999787
109940001	5.16543	0.282983	4.10724	0.0688985	0.94507	NA
109940002	6.85574	-3.58445	3.08457	-1.16206	0.245212	NA
107546757	563.077	-0.369562	0.354116	-1.04362	0.296662	0.999787
107546758	661.309	0.75357	0.447189	1.68512	0.0919646	0.999787
103654537	0	NA	NA	NA	NA	NA
103654534	0	NA	NA	NA	NA	NA
103654535	1.00461	-2.4623	4.91194	-0.501288	0.616168	NA
109940008	6.48085	1.73579	2.64802	0.655507	0.512141	NA
109940009	0	NA	NA	NA	NA	NA
103654530	1.36804	2.71348	4.90478	0.553232	0.580105	NA
109943661	0	NA	NA	NA	NA	NA
109943660	21.0017	-0.037249	1.55568	-0.0239439	0.980897	NA
109943663	0	NA	NA	NA	NA	NA
109943662	4.67627	2.1037	3.59739	0.584784	0.558693	NA
109943665	0	NA	NA	NA	NA	NA
109943664	0	NA	NA	NA	NA	NA
109943667	0	NA	NA	NA	NA	NA
109943666	0.684019	2.13531	4.9187	0.434121	0.664201	NA
109943669	6.24784	0.5832	2.66617	0.218741	0.826852	NA
103636717	0.503888	-2.48722	4.89228	-0.508398	0.611175	NA
103636714	0	NA	NA	NA	NA	NA
103636715	0	NA	NA	NA	NA	NA
103636712	0	NA	NA	NA	NA	NA
103636710	14.2549	-1.86845	2.37166	-0.787822	0.430801	NA
103636711	0	NA	NA	NA	NA	NA
103649398	0	NA	NA	NA	NA	NA
103649399	0	NA	NA	NA	NA	NA
103649391	6.38418	3.92592	4.13701	0.948977	0.342632	NA
103649392	0	NA	NA	NA	NA	NA
103649393	0	NA	NA	NA	NA	NA
103649394	0	NA	NA	NA	NA	NA
103649395	0	NA	NA	NA	NA	NA
103649396	0	NA	NA	NA	NA	NA
100273547	119.109	-0.0251743	0.69692	-0.0361222	0.971185	0.999787
103632594	272.55	0.193767	0.499199	0.388156	0.697901	0.999787
100273545	74.7882	0.363481	0.894903	0.406168	0.684619	0.999787
100273544	3523.46	-0.161912	0.19183	-0.844039	0.398648	0.999787
100273543	1618.65	-0.0811338	0.245597	-0.330354	0.741133	0.999787
100273542	401.648	1.01014	0.401817	2.51393	0.0119393	0.395431
103632595	14.4121	-0.201153	1.86391	-0.10792	0.914059	NA
100273549	518.81	0.849896	0.362353	2.3455	0.0190018	0.536604
100273548	4068.85	0.0667255	0.190367	0.35051	0.725956	0.999787
100276063	2821.41	0.0318594	0.202448	0.15737	0.874953	0.999787
103643138	44.8075	0.280645	1.09565	0.256145	0.797839	0.999787
103643139	58.9744	0.851729	1.00326	0.848963	0.395902	0.999787
100276062	2681.23	-0.0979958	0.204059	-0.480232	0.631062	0.999787
103643133	906.138	0.186598	0.389651	0.478885	0.63202	0.999787
103643130	0	NA	NA	NA	NA	NA
103643131	127.172	-0.469597	0.713514	-0.658147	0.510444	0.999787
103643136	0	NA	NA	NA	NA	NA
103643137	250.75	-0.213081	0.493327	-0.431926	0.665795	0.999787
103643134	2.0957	2.96224	4.87421	0.607737	0.543362	NA
103643135	19.9322	-1.81518	2.19984	-0.825144	0.40929	NA
103649648	0	NA	NA	NA	NA	NA
103649649	3273.01	0.0653654	0.195608	0.334165	0.738255	0.999787
103649646	261.16	-0.168872	0.490765	-0.3441	0.730771	0.999787
103649645	833.748	0.0699545	0.337349	0.207365	0.835725	0.999787
103649643	0	NA	NA	NA	NA	NA
103649640	0	NA	NA	NA	NA	NA
100285502	3775.72	-0.102107	0.232363	-0.439426	0.660353	0.999787
100285503	17528.4	0.00124914	0.213219	0.0058585	0.995326	0.999787
103645998	2138.2	-0.0305919	0.224686	-0.136154	0.8917	0.999787
103646774	84.3196	0.0914632	0.844904	0.108253	0.913795	0.999787
103635089	0	NA	NA	NA	NA	NA
100285505	0	NA	NA	NA	NA	NA
103645992	115.117	0.0472606	0.705522	0.0669867	0.946592	0.999787
103645993	0	NA	NA	NA	NA	NA
103645990	130.973	0.162087	0.688011	0.235588	0.813753	0.999787
100285509	3725.16	1.18575	0.194846	6.08558	1.16e-09	5.95e-07
103645996	202.887	0.280086	0.555925	0.50382	0.614388	0.999787
103645994	4.83387	-2.94563	3.52991	-0.834477	0.404012	NA
103645995	5.16624	2.32517	3.45609	0.672776	0.50109	NA
111591016	0.986209	-0.878743	4.83641	-0.181693	0.855823	NA
103655660	0	NA	NA	NA	NA	NA
111591014	0	NA	NA	NA	NA	NA
111591015	0	NA	NA	NA	NA	NA
111591012	14.3504	-0.710168	1.85171	-0.38352	0.701334	NA
111347719	1716.24	0.266474	0.263625	1.0108	0.31211	0.999787
111591010	0.502307	-1.88809	4.93137	-0.382873	0.701814	NA
111591011	22.2342	-0.0180325	1.52021	-0.0118619	0.990536	NA
103655668	0	NA	NA	NA	NA	NA
111347716	0.261963	1.25282	4.96919	0.252117	0.800951	NA
111347717	459.034	0.199125	0.381211	0.522348	0.601428	0.999787
103628935	2487.39	0.565783	0.221041	2.55963	0.0104785	0.362844
111591018	0	NA	NA	NA	NA	NA
111591019	0	NA	NA	NA	NA	NA
103637440	0	NA	NA	NA	NA	NA
103637442	0	NA	NA	NA	NA	NA
100194302	2421.09	-0.00441714	0.215752	-0.0204732	0.983666	0.999787
100194300	354.854	-0.36673	0.490068	-0.748325	0.454264	0.999787
100194307	4784.78	-0.243072	0.183364	-1.32563	0.184962	0.999787
100194306	947.987	-0.158188	0.295645	-0.535061	0.592608	0.999787
100194305	1316.27	-0.444207	0.289949	-1.53201	0.125519	0.999787
100217048	67.8732	-0.82406	0.929318	-0.886736	0.375221	0.999787
100192562	728.901	-0.0206904	0.312881	-0.0661287	0.947275	0.999787
103631076	0	NA	NA	NA	NA	NA
100280719	641.885	1.0874	0.344547	3.15604	0.00159927	0.0970861
109941757	0	NA	NA	NA	NA	NA
109941756	0	NA	NA	NA	NA	NA
109941755	0	NA	NA	NA	NA	NA
109941754	0	NA	NA	NA	NA	NA
109941753	0	NA	NA	NA	NA	NA
109941752	0	NA	NA	NA	NA	NA
109941751	0	NA	NA	NA	NA	NA
109941750	0	NA	NA	NA	NA	NA
103651964	0	NA	NA	NA	NA	NA
103651962	180.283	0.333993	0.626995	0.532688	0.59425	0.999787
103651963	0	NA	NA	NA	NA	NA
103651960	0	NA	NA	NA	NA	NA
109941758	272.203	0.646387	0.504983	1.28002	0.200539	0.999787
103630101	1988.47	-0.0865398	0.237145	-0.364924	0.715168	0.999787
103650256	0	NA	NA	NA	NA	NA
100280280	4065.06	-0.0366004	0.205044	-0.1785	0.85833	0.999787
100283590	8252.02	-0.167753	0.170794	-0.982198	0.326002	0.999787
103650255	0	NA	NA	NA	NA	NA
100272978	2517.44	-0.178567	0.21033	-0.848983	0.395891	0.999787
103630102	0	NA	NA	NA	NA	NA
103648111	546.046	0.13335	0.373876	0.356669	0.721339	0.999787
103648110	0	NA	NA	NA	NA	NA
103648115	0	NA	NA	NA	NA	NA
103644648	0	NA	NA	NA	NA	NA
103648117	41.298	-0.129021	1.20775	-0.106827	0.914926	0.999787
103648116	35.428	0.413806	1.2276	0.337086	0.736052	0.999787
109942862	0	NA	NA	NA	NA	NA
103644647	261.828	-0.056528	0.482925	-0.117053	0.906818	0.999787
103644641	0	NA	NA	NA	NA	NA
103644640	0	NA	NA	NA	NA	NA
103644643	0	NA	NA	NA	NA	NA
100127530	16.1769	3.9474	2.28158	1.73012	0.0836094	NA
100274672	983.214	-0.143575	0.278711	-0.515139	0.606456	0.999787
103655502	3.5781	-2.63232	4.01335	-0.655892	0.511893	NA
103655504	0	NA	NA	NA	NA	NA
103651884	26.2445	-2.99254	1.9395	-1.54294	0.122845	0.999787
103642773	0	NA	NA	NA	NA	NA
100285165	3243.23	0.041418	0.194884	0.212527	0.831696	0.999787
103642770	0	NA	NA	NA	NA	NA
103642777	502.605	0.276818	0.401958	0.688674	0.491028	0.999787
103642776	0	NA	NA	NA	NA	NA
103642775	0	NA	NA	NA	NA	NA
103644161	3009.8	-0.102929	0.199805	-0.515145	0.606452	0.999787
103642779	0	NA	NA	NA	NA	NA
103642778	0	NA	NA	NA	NA	NA
100272987	1372.63	-0.0122995	0.275317	-0.044674	0.964367	0.999787
109942864	1.30981	2.59134	4.90853	0.527926	0.597551	NA
100274129	3421.32	0.186806	0.205985	0.906893	0.364463	0.999787
100274124	9096.41	0.015631	0.19143	0.0816537	0.934922	0.999787
100274125	1550.62	-0.1122	0.29996	-0.374051	0.708367	0.999787
100274126	14708.1	0.198946	0.164668	1.20817	0.226983	0.999787
100274120	894.187	-0.194442	0.292956	-0.663725	0.506866	0.999787
100274121	118.816	0.616853	0.695348	0.887115	0.375017	0.999787
100274122	881.831	-0.118185	0.303406	-0.389529	0.696885	0.999787
100274123	574.365	0.0547277	0.346533	0.157929	0.874513	0.999787
109939637	0	NA	NA	NA	NA	NA
109939636	0	NA	NA	NA	NA	NA
109939635	0	NA	NA	NA	NA	NA
109939634	0	NA	NA	NA	NA	NA
109945167	0	NA	NA	NA	NA	NA
109939632	0	NA	NA	NA	NA	NA
109939631	0.684019	2.13531	4.9187	0.434121	0.664201	NA
109939630	74.0863	-0.401704	0.867044	-0.463303	0.643147	0.999787
100279141	72.5567	0.694282	0.87555	0.792966	0.427797	0.999787
100279143	4.15388	-0.682697	4.42643	-0.154232	0.877427	NA
100279142	3.00773	4.92628	4.80377	1.0255	0.305126	NA
100279147	221.99	0.415298	0.520841	0.797361	0.425241	0.999787
109939638	0	NA	NA	NA	NA	NA
100193934	185.818	0.659534	0.604813	1.09047	0.275504	0.999787
100193937	18.1787	0.857829	1.65711	0.517665	0.604692	NA
103636244	1280.55	-0.387986	0.256119	-1.51487	0.129806	0.999787
100193931	0	NA	NA	NA	NA	NA
100193930	2529.95	-0.158632	0.207547	-0.764319	0.444677	0.999787
100193933	9713.87	-0.0644907	0.164459	-0.392137	0.694957	0.999787
100193932	987.126	0.106058	0.302543	0.350555	0.725922	0.999787
100193939	5198.75	-0.0844735	0.180183	-0.468821	0.639197	0.999787
111590879	0	NA	NA	NA	NA	NA
111590878	0	NA	NA	NA	NA	NA
100277477	401.213	0.208978	0.432843	0.482803	0.629236	0.999787
111590876	0	NA	NA	NA	NA	NA
100277475	9.99353	1.57735	2.1782	0.724154	0.468971	NA
[truncated: 47,472 more rows]

## Sheet: 24h
gene_id	baseMean	log2FoldChange	lfcSE	stat	pvalue	padj
100191274	1318.67	-0.0809086	0.356137	-0.227184	0.820281	0.999965
100191276	277.367	0.235841	0.649696	0.363002	0.716603	0.999965
100191277	0.228419	1.11289	4.96696	0.224059	0.822711	NA
100191270	3139.63	0.060498	0.318339	0.190042	0.849276	0.999965
100191272	2716.76	-0.0609195	0.323645	-0.188229	0.850697	0.999965
100191278	3132.83	-0.355849	0.311358	-1.14289	0.253083	0.999965
100276175	34.1993	0.589347	1.36112	0.432988	0.665023	0.999965
103643107	0	NA	NA	NA	NA	NA
100276173	501.117	-0.120571	0.455737	-0.264562	0.791347	0.999965
100276172	1395.04	-0.225086	0.345331	-0.651799	0.514531	0.999965
541795	5070.97	-0.481542	0.296532	-1.62391	0.104395	0.939286
100276179	73.616	-1.12714	0.959514	-1.1747	0.240116	0.999965
100276178	3763.82	0.0489407	0.341366	0.143367	0.886	0.999965
103630057	75.0389	0.650925	0.948721	0.686108	0.492645	0.999965
103650124	2.84841	-3.41717	4.85553	-0.70377	0.481576	NA
103650127	0	NA	NA	NA	NA	NA
103630054	160.708	1.88599	0.764286	2.46765	0.0136004	0.432896
103650121	212.671	-0.303026	0.608813	-0.497732	0.618673	0.999965
103630052	39.4325	0.0500109	1.29328	0.0386699	0.969154	0.999965
103630051	1850	0.368069	0.37518	0.981049	0.326569	0.999965
103650122	1392.15	-0.103498	0.384591	-0.269113	0.787843	0.999965
103650129	2.17707	-3.17641	4.88753	-0.649902	0.515756	NA
103650128	19.3213	0.511659	1.82188	0.280841	0.778832	0.999965
103630059	4499.89	0.487034	0.297784	1.63553	0.101939	0.934198
100382844	8039.44	-0.388456	0.30708	-1.265	0.205872	0.999965
MIR398a_1	0	NA	NA	NA	NA	NA
MIR398b_1	1.00176	-0.174367	4.78474	-0.0364422	0.97093	NA
103632444	0	NA	NA	NA	NA	NA
103651294	320.099	0.209495	0.544148	0.384995	0.700241	0.999965
109940527	0	NA	NA	NA	NA	NA
103651296	0	NA	NA	NA	NA	NA
103635264	751.055	0.307412	0.41624	0.738544	0.460184	0.999965
103635263	0	NA	NA	NA	NA	NA
103635262	0	NA	NA	NA	NA	NA
103635261	32.2753	-0.271136	1.39254	-0.194705	0.845624	0.999965
103647393	13.7274	-1.03078	2.06892	-0.498222	0.618328	NA
103632442	83.9203	-0.465668	0.943101	-0.493763	0.621474	0.999965
100217033	8.411	-0.454771	2.56311	-0.177429	0.859171	NA
103651298	0	NA	NA	NA	NA	NA
100382048	10418.6	-0.127584	0.304506	-0.418989	0.675224	0.999965
103635268	1691.84	-0.232533	0.336006	-0.692051	0.488906	0.999965
100383420	2328.27	-0.172047	0.337584	-0.509642	0.610302	0.999965
103647394	0	NA	NA	NA	NA	NA
100217032	4347.15	0.058609	0.432828	0.135409	0.892288	0.999965
100191953	2595.66	0.11274	0.31466	0.358291	0.720125	0.999965
103647395	2.51261	3.06796	4.85695	0.631663	0.527607	NA
100279794	2033.01	-0.194279	0.339391	-0.572436	0.567027	0.999965
100193417	164.793	-0.0348277	0.749774	-0.046451	0.962951	0.999965
103628528	0	NA	NA	NA	NA	NA
732774	17.7612	-1.56502	1.87876	-0.833009	0.40484	0.999965
100193308	8.78032	2.82209	2.91747	0.967307	0.33339	NA
100194234	125.583	2.19441	0.83411	2.63084	0.00851729	0.343251
100274260	1257.38	0.149936	0.364399	0.411461	0.680734	0.999965
100277933	457.089	0.472183	0.523766	0.901515	0.367315	0.999965
732818	381.929	-0.344499	0.48945	-0.703849	0.481527	0.999965
606457	484.902	-0.428474	0.452951	-0.945961	0.344168	0.999965
100272252	1943.79	0.0854636	0.326774	0.261537	0.793678	0.999965
542540	26492.3	-0.803235	0.358207	-2.24237	0.0249372	0.596737
103649673	25.5197	0.736045	1.55161	0.474376	0.635232	0.999965
103649672	50.5181	0.111404	1.13465	0.0981835	0.921787	0.999965
100273602	911.686	0.0468236	0.38649	0.121151	0.903571	0.999965
732830	1142.2	0.111303	0.373221	0.298222	0.765534	0.999965
100382650	2471.8	0.0545932	0.332917	0.163984	0.869743	0.999965
100382651	238.875	1.05921	0.606247	1.74716	0.0806095	0.883569
100285534	5258.1	-0.306878	0.292745	-1.04828	0.29451	0.999965
100217034	176.772	-0.505201	0.655547	-0.770655	0.440911	0.999965
100382657	116.095	-0.416839	0.801395	-0.520142	0.602965	0.999965
100382658	308.971	0.742617	0.581875	1.27625	0.201868	0.999965
100382659	284.395	-0.124241	0.578608	-0.214724	0.829982	0.999965
103626556	0.484517	1.68249	4.93247	0.341104	0.733025	NA
100285532	1203.59	-0.402271	0.381592	-1.05419	0.291795	0.999965
103650125	0.969034	2.25937	4.91249	0.459923	0.645571	NA
103649675	0.726775	2.01915	4.91943	0.410443	0.681481	NA
100193650	1125.01	-0.365022	0.367591	-0.993012	0.320704	0.999965
103646889	740.782	-0.181647	0.405052	-0.448454	0.653825	0.999965
100285177	10498.1	0.310715	0.29167	1.0653	0.286742	0.999965
100193654	548.233	0.24812	0.436682	0.568194	0.569903	0.999965
100193656	5116.59	-0.000638015	0.294686	-0.00216506	0.998273	0.999965
100284072	1777.7	0.0800917	0.363567	0.220294	0.825642	0.999965
100193658	3.39162	3.24962	4.83536	0.672054	0.501549	NA
100193659	0	NA	NA	NA	NA	NA
100274766	11.0329	1.12248	2.29695	0.488681	0.625068	NA
103650123	2.58181	4.72282	4.80456	0.982988	0.325613	NA
103630050	0	NA	NA	NA	NA	NA
TRNAR-CCU-4	0	NA	NA	NA	NA	NA
111590369	0	NA	NA	NA	NA	NA
111590368	0	NA	NA	NA	NA	NA
111590367	0	NA	NA	NA	NA	NA
111590366	0.500554	-0.17438	4.99715	-0.034896	0.972163	NA
111590365	0	NA	NA	NA	NA	NA
111590364	17.0945	-0.417463	1.85366	-0.22521	0.821816	0.999965
111590363	0	NA	NA	NA	NA	NA
111590362	0	NA	NA	NA	NA	NA
111590361	0	NA	NA	NA	NA	NA
111590360	0	NA	NA	NA	NA	NA
100192091	2073.28	-0.0919672	0.34235	-0.268635	0.788211	0.999965
111591028	0	NA	NA	NA	NA	NA
103651957	0	NA	NA	NA	NA	NA
103630058	0	NA	NA	NA	NA	NA
103645912	18.2417	1.26887	1.8251	0.695235	0.486908	0.999965
103645913	11.9289	-0.88916	2.18729	-0.406513	0.684366	NA
103645911	3.27211	-0.0736356	4.47822	-0.016443	0.986881	NA
103645916	49.5588	0.126571	1.24519	0.101648	0.919036	0.999965
100280976	18.9593	1.05236	1.77691	0.592243	0.553688	0.999965
103645914	2.07157	-3.17683	4.88591	-0.650203	0.515561	NA
103645915	35.8911	-0.085347	1.34783	-0.0633216	0.94951	0.999965
103645918	3.10736	-3.48262	4.84799	-0.718364	0.472533	NA
103645919	1.08854	-2.60631	4.91242	-0.530556	0.595727	NA
MIR166l_2	0	NA	NA	NA	NA	NA
103637960	0	NA	NA	NA	NA	NA
100280979	985.696	0.57783	0.420561	1.37395	0.169457	0.999965
100274769	11443.8	2.23583	1.14408	1.95425	0.0506714	0.782502
111591021	0.517894	-2.03125	4.93247	-0.411813	0.680477	NA
100194383	241.485	0.0375873	0.592442	0.0634447	0.949412	0.999965
100194382	43.4183	-0.307136	1.21531	-0.252722	0.800483	0.999965
100194381	29.3612	-1.07616	1.48339	-0.725476	0.46816	0.999965
103655679	0	NA	NA	NA	NA	NA
100194387	48.0667	-0.193127	1.20124	-0.160773	0.872272	0.999965
100194385	12115.4	0.157599	0.283635	0.55564	0.578457	0.999965
100194384	114.153	-0.0579792	0.789038	-0.0734809	0.941423	0.999965
103643420	0	NA	NA	NA	NA	NA
111591027	0	NA	NA	NA	NA	NA
100194389	857.972	0.304258	0.436135	0.697624	0.485412	0.999965
103643426	0	NA	NA	NA	NA	NA
100284552	2922.6	-0.057286	0.309351	-0.185181	0.853087	0.999965
100284550	2249.16	0.286198	0.351463	0.814303	0.415471	0.999965
TRNAK-UUU-18	0	NA	NA	NA	NA	NA
111591098	0	NA	NA	NA	NA	NA
111591099	0	NA	NA	NA	NA	NA
111591096	0	NA	NA	NA	NA	NA
111591097	0	NA	NA	NA	NA	NA
111591094	0	NA	NA	NA	NA	NA
111591095	0	NA	NA	NA	NA	NA
111591092	0	NA	NA	NA	NA	NA
111591093	0	NA	NA	NA	NA	NA
111591090	0	NA	NA	NA	NA	NA
100502213	3022.88	0.969079	0.342969	2.82556	0.00471978	0.250225
100191716	38.5917	-0.322858	1.29332	-0.249636	0.802869	0.999965
100278469	794.701	-0.130488	0.493937	-0.26418	0.791641	0.999965
100502210	1683.76	0.0360648	0.370428	0.0973599	0.922441	0.999965
109945179	0	NA	NA	NA	NA	NA
109945178	0	NA	NA	NA	NA	NA
100278465	59.1042	-0.738109	1.05682	-0.698423	0.484913	0.999965
109945176	0	NA	NA	NA	NA	NA
100278467	48.4954	0.433819	1.15529	0.375506	0.707284	0.999965
100502211	417.397	-0.426236	0.475018	-0.897305	0.369556	0.999965
109945173	13.6902	2.3791	2.42138	0.982537	0.325835	NA
109945172	0	NA	NA	NA	NA	NA
100278463	26.2102	2.03668	1.54868	1.31511	0.188475	0.999965
100194319	26.0516	1.42985	1.56953	0.911	0.362295	0.999965
109945285	0	NA	NA	NA	NA	NA
109945284	10.2986	-3.70597	2.74204	-1.35154	0.176522	NA
109945287	0	NA	NA	NA	NA	NA
109945286	0	NA	NA	NA	NA	NA
109945281	0	NA	NA	NA	NA	NA
109945280	0	NA	NA	NA	NA	NA
109945283	1.75841	0.126302	4.71824	0.0267689	0.978644	NA
109945282	0	NA	NA	NA	NA	NA
103637455	0	NA	NA	NA	NA	NA
109945289	6.68206	-0.631339	3.68225	-0.171455	0.863866	NA
109945288	6.13485	0.653377	2.93937	0.222285	0.824092	NA
100384168	972.136	-0.118912	0.372968	-0.318825	0.749859	0.999965
100384169	167.113	0.0126092	0.672686	0.0187446	0.985045	0.999965
103628873	0	NA	NA	NA	NA	NA
100384160	3857.26	0.217997	0.309232	0.704963	0.480833	0.999965
100384161	1697.59	-0.193074	0.335958	-0.574696	0.565497	0.999965
100384162	356.61	-0.00478314	0.507607	-0.00942291	0.992482	0.999965
100384163	4.51085	-0.136163	4.29909	-0.0316726	0.974733	NA
100384165	11.9123	6.89923	2.86556	2.40764	0.0160561	NA
100384167	20.8625	0.235269	1.71405	0.137259	0.890826	0.999965
103630794	8719.54	0.297688	0.304223	0.97852	0.327817	0.999965
100194317	2389.65	-0.362591	0.321387	-1.1282	0.259233	0.999965
100286150	1024.07	-0.365048	0.368457	-0.990745	0.32181	0.999965
100193338	2866.72	-0.327439	0.334571	-0.978685	0.327736	0.999965
100284434	403.529	0.474411	0.494952	0.9585	0.337811	0.999965
103652123	0	NA	NA	NA	NA	NA
100276945	1235.98	-0.0558979	0.358302	-0.156008	0.876027	0.999965
100276946	674.067	-0.0675538	0.411087	-0.16433	0.869472	0.999965
100276947	359.526	-0.186971	0.505113	-0.370157	0.711265	0.999965
100276941	17.5883	4.75311	2.6868	1.76906	0.0768836	0.878212
100276942	646.534	-0.0615926	0.414673	-0.148533	0.881922	0.999965
100284089	16.5313	1.42448	1.89645	0.751129	0.452575	0.999965
100194313	6994.3	-0.247478	0.301028	-0.82211	0.411014	0.999965
100276948	803.88	-0.175035	0.397328	-0.440531	0.659553	0.999965
100276949	11589.1	0.255934	0.297448	0.860432	0.389551	0.999965
111589615	0	NA	NA	NA	NA	NA
111589614	0	NA	NA	NA	NA	NA
111589617	0	NA	NA	NA	NA	NA
111589616	0	NA	NA	NA	NA	NA
111589611	1.67098	2.68079	4.79047	0.559608	0.575747	NA
111589610	23.4191	-0.738767	1.60903	-0.459138	0.646135	0.999965
111589613	0	NA	NA	NA	NA	NA
111589612	0	NA	NA	NA	NA	NA
111589619	0.729625	1.09049	4.86163	0.224306	0.822519	NA
111589618	0	NA	NA	NA	NA	NA
100502041	568.192	-0.390118	0.447778	-0.871232	0.383628	0.999965
100502040	123.009	0.219444	0.774975	0.283162	0.777052	0.999965
100502044	7353.09	0.271999	0.298892	0.910024	0.36281	0.999965
103635266	1783.09	0.0299732	0.3314	0.0904442	0.927934	0.999965
103635265	34.5204	0.881563	1.36243	0.647053	0.517598	0.999965
103651291	85.1048	0.573249	0.957559	0.598657	0.549402	0.999965
100273125	24382.7	0.20706	0.3495	0.592447	0.553551	0.999965
109945821	0	NA	NA	NA	NA	NA
109945820	0	NA	NA	NA	NA	NA
109945823	23.0367	0.00316935	1.63156	0.00194253	0.99845	0.999965
109945822	0	NA	NA	NA	NA	NA
109945825	0	NA	NA	NA	NA	NA
109945824	0	NA	NA	NA	NA	NA
109945827	0	NA	NA	NA	NA	NA
109945826	0	NA	NA	NA	NA	NA
109945829	0	NA	NA	NA	NA	NA
103653334	0	NA	NA	NA	NA	NA
103625940	0	NA	NA	NA	NA	NA
103653331	0	NA	NA	NA	NA	NA
100384809	1794.99	0.14938	0.36394	0.410451	0.681475	0.999965
103653333	3.71007	5.10704	4.5859	1.11364	0.265434	NA
103653332	1.36067	-2.79324	4.90809	-0.569109	0.569282	NA
100279417	29.6994	-1.49676	1.47615	-1.01397	0.310599	0.999965
100279415	11.2968	1.46131	2.2619	0.646051	0.518246	NA
100279414	2579.73	-0.0244178	0.314125	-0.0777329	0.938041	0.999965
100279413	28.8923	-0.049559	1.49507	-0.0331483	0.973556	0.999965
100279412	5583.83	1.04938	0.358227	2.92936	0.00339656	0.209029
100279419	74.0362	-0.699872	0.954799	-0.733005	0.463555	0.999965
103634848	28.7972	-1.00173	1.48361	-0.675202	0.499548	0.999965
103634849	2044.67	-0.185616	0.335968	-0.552481	0.580619	0.999965
100501538	5589.16	-0.278229	0.3082	-0.902755	0.366656	0.999965
100501539	1980	0.310301	0.345011	0.899392	0.368444	0.999965
100277708	3217.65	-0.479156	0.306046	-1.56563	0.117435	0.962552
100277705	286.419	-0.104666	0.545388	-0.191911	0.847812	0.999965
100277704	608.442	0.595822	0.424841	1.40246	0.160778	0.999965
100501536	79767.4	1.16754	2.07147	0.563627	0.573008	0.999965
100501537	3453.06	0.224542	0.316796	0.70879	0.478455	0.999965
100277703	3877.12	0.333229	0.307137	1.08495	0.277943	0.999965
100501535	4148.57	0.130193	0.310217	0.419685	0.674715	0.999965
TRNAK-UUU-10	0	NA	NA	NA	NA	NA
103626019	10.417	1.10548	2.36644	0.467148	0.640394	NA
103645645	0	NA	NA	NA	NA	NA
100280586	2165.14	0.0232419	0.333157	0.0697625	0.944383	0.999965
103627908	51.746	-0.690767	1.14916	-0.601106	0.547769	0.999965
100304074	2812.87	-0.328065	0.314743	-1.04232	0.297261	0.999965
100304075	24.0589	-0.440041	1.63937	-0.26842	0.788376	0.999965
100304071	2753.37	-0.225309	0.312887	-0.720097	0.471465	0.999965
103627900	11.6789	3.80404	2.62846	1.44725	0.147827	NA
103627903	0	NA	NA	NA	NA	NA
103627902	1.21129	2.44638	4.90814	0.498432	0.61818	NA
103627905	430.179	-0.177156	0.513092	-0.345271	0.729891	0.999965
103627904	0	NA	NA	NA	NA	NA
103627907	464.281	0.137838	0.461008	0.298993	0.764946	0.999965
103627906	7614.95	-0.121842	0.295945	-0.411704	0.680557	0.999965
103638093	1.82736	2.82756	4.88752	0.578526	0.562909	NA
107196794	96.1092	-0.223028	0.850217	-0.262318	0.793076	0.999965
103645954	1344.15	-0.320992	0.358189	-0.896153	0.370171	0.999965
103653460	3538.43	0.429437	0.303217	1.41627	0.156697	0.999965
100281274	608.421	0.157455	0.424166	0.371212	0.710479	0.999965
100281275	1262.31	-0.0966617	0.360149	-0.268393	0.788397	0.999965
100281276	3529.46	-0.233459	0.303891	-0.768234	0.442348	0.999965
100281277	292.137	-0.0253841	0.54987	-0.0461639	0.96318	0.999965
100281270	91.172	1.21303	0.989421	1.226	0.220199	0.999965
100281271	135.714	0.593209	0.738641	0.803109	0.421912	0.999965
100281272	3683.75	0.545335	0.304019	1.79376	0.0728521	0.866507
100281273	2828.04	-0.218379	0.311873	-0.700218	0.483791	0.999965
100191484	5274.58	-0.528599	0.312755	-1.69014	0.0910018	0.91648
100191482	1731.42	0.381363	0.338837	1.12551	0.260375	0.999965
100281135	291.83	0.376563	0.57618	0.653551	0.513401	0.999965
100216809	10929.5	0.375631	0.284355	1.32099	0.186504	0.999965
100216807	293.421	-0.0992651	0.56594	-0.175399	0.860766	0.999965
100216806	649.68	-0.509205	0.424764	-1.19879	0.230608	0.999965
100216804	2547.89	-0.181258	0.363391	-0.498796	0.617923	0.999965
100216803	2612.97	0.320714	0.313568	1.02279	0.306408	0.999965
103632226	6.68711	-0.173355	3.5368	-0.0490147	0.960908	NA
100383249	121.512	0.356064	0.803638	0.443064	0.657719	0.999965
103632224	18.851	-0.60451	1.80101	-0.335651	0.737134	0.999965
103632225	44.3589	0.0582183	1.21814	0.0477928	0.961881	0.999965
103632222	0	NA	NA	NA	NA	NA
103632223	7.52826	-3.89718	3.11447	-1.25131	0.21082	NA
103632220	0	NA	NA	NA	NA	NA
103632221	3603.13	-0.108222	0.33081	-0.327143	0.74356	0.999965
100383240	2476.03	-0.0833304	0.32158	-0.259128	0.795537	0.999965
100383242	2953.88	-0.207955	0.330947	-0.628363	0.529766	0.999965
100383243	6045.07	0.259547	0.292504	0.887329	0.374902	0.999965
100383244	5508.16	0.108788	0.29519	0.368537	0.712473	0.999965
100383245	472.509	0.0416495	0.46148	0.0902521	0.928087	0.999965
103632229	0	NA	NA	NA	NA	NA
111589333	0	NA	NA	NA	NA	NA
100282231	9002.47	-0.23778	0.285757	-0.832104	0.405351	0.999965
103633178	0	NA	NA	NA	NA	NA
103630799	0	NA	NA	NA	NA	NA
103633171	0	NA	NA	NA	NA	NA
103633170	10.8551	0.269061	2.30814	0.116571	0.9072	NA
103633173	1117.84	-0.338229	0.361321	-0.936091	0.349226	0.999965
100283598	2099.52	-0.262352	0.322674	-0.813056	0.416186	0.999965
103633175	234.397	-0.227582	0.592627	-0.384022	0.700962	0.999965
103633174	401.187	0.0180974	0.488712	0.0370308	0.97046	0.999965
103633177	2581.09	-0.161711	0.327941	-0.493111	0.621934	0.999965
103633176	13581.3	0.228807	0.281036	0.814154	0.415557	0.999965
103632599	0	NA	NA	NA	NA	NA
100216974	4056.39	0.0175803	0.306009	0.0574503	0.954187	0.999965
100382839	353.014	0.0874808	0.567226	0.154226	0.877432	0.999965
100276842	281.883	-0.828678	0.548601	-1.51053	0.130908	0.979357
103632596	18.7312	0.771426	1.78963	0.431053	0.66643	0.999965
103632597	4862.37	0.225937	0.318076	0.710324	0.477503	0.999965
103632591	0	NA	NA	NA	NA	NA
100383951	450.307	0.0811011	0.46688	0.173709	0.862095	0.999965
103648946	29.602	-0.848845	1.54543	-0.549261	0.582826	0.999965
103648945	28.6444	3.61297	1.87117	1.93086	0.0535001	0.793702
103648942	0	NA	NA	NA	NA	NA
103648943	0	NA	NA	NA	NA	NA
103648949	0	NA	NA	NA	NA	NA
103644657	0	NA	NA	NA	NA	NA
103638149	0.258947	-1.46275	4.96723	-0.29448	0.768391	NA
103638148	62.429	0.0243445	1.03391	0.0235461	0.981215	0.999965
103638141	4.77712	-0.231433	4.20032	-0.0550989	0.95606	NA
103638140	13965.8	-0.20281	0.288188	-0.703742	0.481594	0.999965
103638142	5.28444	-5.91558	3.94527	-1.49941	0.133767	NA
103638145	106.564	0.210346	0.814484	0.258257	0.796209	0.999965
103638144	8331.89	-0.236278	0.311424	-0.758701	0.448031	0.999965
103638147	108.217	0.23049	0.830093	0.277668	0.781267	0.999965
103638146	21.1897	0.468731	1.69078	0.277228	0.781605	0.999965
541848	650.359	0.372534	0.420142	0.886686	0.375248	0.999965
100282418	22621.9	0.0916846	0.290298	0.31583	0.752132	0.999965
100282193	0	NA	NA	NA	NA	NA
100281745	1040.33	1.00089	0.371235	2.6961	0.0070156	0.316914
103632937	0	NA	NA	NA	NA	NA
103639818	0	NA	NA	NA	NA	NA
103639819	0	NA	NA	NA	NA	NA
103639814	0	NA	NA	NA	NA	NA
103639815	37.0031	-1.03696	1.33031	-0.77949	0.435691	0.999965
103636269	5781.33	0.0997328	0.322344	0.309399	0.757018	0.999965
103639817	0	NA	NA	NA	NA	NA
103639810	0	NA	NA	NA	NA	NA
103639811	0	NA	NA	NA	NA	NA
103639812	0	NA	NA	NA	NA	NA
100501298	8.45366	-2.06983	3.22986	-0.640844	0.521624	NA
103626947	0	NA	NA	NA	NA	NA
100281638	26.0839	1.14281	1.55724	0.733872	0.463027	0.999965
103626945	1.08854	-2.60631	4.91242	-0.530556	0.595727	NA
103634337	4317.6	0.47523	0.346141	1.37294	0.169771	0.999965
103634334	74.958	0.0585025	0.961552	0.0608418	0.951485	0.999965
103634335	0	NA	NA	NA	NA	NA
103638493	0	NA	NA	NA	NA	NA
103634333	0	NA	NA	NA	NA	NA
103638490	0	NA	NA	NA	NA	NA
107303346	952.973	1.13429	0.470428	2.41119	0.0159005	0.470451
107303347	11.9121	0.266948	3.00115	0.0889488	0.929123	NA
107303345	8869.14	0.0444331	0.291398	0.152482	0.878807	0.999965
103628249	0	NA	NA	NA	NA	NA
103628248	0	NA	NA	NA	NA	NA
103628243	0	NA	NA	NA	NA	NA
103628242	0	NA	NA	NA	NA	NA
103628241	0	NA	NA	NA	NA	NA
542382	0	NA	NA	NA	NA	NA
541927	2.05577	2.91663	4.87567	0.598199	0.549707	NA
732801	154.223	-0.0951668	0.710383	-0.133966	0.89343	0.999965
542033	10156.5	0.170164	0.291926	0.582901	0.55996	0.999965
541985	131.498	-0.433897	0.762359	-0.56915	0.569254	0.999965
542013	0	NA	NA	NA	NA	NA
100281912	185.786	1.38606	0.696893	1.98892	0.0467106	0.758326
100281914	67.953	-0.339781	0.991546	-0.342678	0.731841	0.999965
100281917	30.5302	1.14964	1.43409	0.801655	0.422753	0.999965
100281916	1579	0.199712	0.341553	0.584717	0.558738	0.999965
100193049	2089.1	0.0712016	0.322935	0.220482	0.825495	0.999965
100280219	3142.02	0.159212	0.322118	0.494266	0.621118	0.999965
100191345	1792.08	-0.131716	0.37297	-0.353155	0.723972	0.999965
100280312	224.649	-0.618272	0.623532	-0.991564	0.32141	0.999965
100191229	3123.06	0.0976302	0.314159	0.310766	0.755978	0.999965
100284981	3497.54	0.739903	0.368454	2.00813	0.0446294	0.745391
100284980	2115.33	-0.11166	0.373203	-0.299193	0.764792	0.999965
100284983	546.822	-0.3649	0.436063	-0.836806	0.402702	0.999965
100284982	3213.08	-0.276625	0.307657	-0.899135	0.368581	0.999965
100284985	322.494	1.37562	0.522474	2.63291	0.00846579	0.342539
100284984	849.766	-0.273485	0.40976	-0.667428	0.504499	0.999965
100284987	138.823	0.100817	0.724714	0.139113	0.889361	0.999965
100284986	0	NA	NA	NA	NA	NA
100284989	124.146	0.103994	0.84455	0.123136	0.901999	0.999965
100284988	2567.25	-0.347486	0.338277	-1.02722	0.304315	0.999965
109939488	0	NA	NA	NA	NA	NA
100273938	1852.97	0.0420215	0.338431	0.124166	0.901184	0.999965
100282527	1381.35	0.141414	0.346603	0.408	0.683274	0.999965
100273939	50.3322	0.190076	1.13719	0.167146	0.867255	0.999965
100285189	2214.49	-0.0627198	0.321595	-0.195027	0.845371	0.999965
100276729	4992.13	-0.0129074	0.296203	-0.0435762	0.965242	0.999965
103641832	0.685258	2.01745	4.91934	0.410105	0.681729	NA
109939480	0	NA	NA	NA	NA	NA
109939481	0	NA	NA	NA	NA	NA
103639367	0	NA	NA	NA	NA	NA
103639362	0	NA	NA	NA	NA	NA
100283094	13456.4	-0.032996	0.287838	-0.114634	0.908735	0.999965
103639360	0	NA	NA	NA	NA	NA
100273931	3941.15	0.02029	0.304253	0.0666881	0.94683	0.999965
103649228	0	NA	NA	NA	NA	NA
103649229	0	NA	NA	NA	NA	NA
100276720	140.237	0.489898	0.722956	0.677632	0.498005	0.999965
103649226	0	NA	NA	NA	NA	NA
103649227	0	NA	NA	NA	NA	NA
103649220	0	NA	NA	NA	NA	NA
103649222	0	NA	NA	NA	NA	NA
100283093	4781.17	-0.464037	0.295597	-1.56983	0.116455	0.960539
100285160	2328.64	-0.067701	0.376517	-0.179809	0.857303	0.999965
100285161	2084.48	0.386122	0.341879	1.12941	0.258724	0.999965
100273478	7.47819	-1.56706	2.71451	-0.577293	0.563742	NA
100285164	464.822	0.695391	0.475959	1.46103	0.144007	0.997252
100273934	66.6573	-0.109402	1.0014	-0.109248	0.913005	0.999965
100285166	2709.11	-0.0194838	0.313413	-0.0621664	0.95043	0.999965
100285168	100.099	0.436001	0.834968	0.522177	0.601547	0.999965
100285169	3034.74	0.766665	0.392474	1.95341	0.0507706	0.782502
100273471	4875.17	0.0244558	0.298973	0.0817993	0.934806	0.999965
100273470	167.488	-1.13338	0.831808	-1.36255	0.173024	0.999965
103635465	0.242258	1.11398	4.96723	0.224265	0.822551	NA
103635464	0	NA	NA	NA	NA	NA
103635466	0	NA	NA	NA	NA	NA
100282758	1382.89	-0.212483	0.345835	-0.614405	0.538948	0.999965
100282759	342.136	-0.00259565	0.532183	-0.00487737	0.996108	0.999965
100282756	0	NA	NA	NA	NA	NA
103630526	502.432	0.315023	0.503672	0.625454	0.531673	0.999965
103630525	0	NA	NA	NA	NA	NA
100282755	2243.36	-0.269352	0.340769	-0.790424	0.42928	0.999965
100282753	300.394	0.299326	0.54914	0.54508	0.585698	0.999965
103630521	512.751	-0.341908	0.574129	-0.595524	0.551493	0.999965
103630520	87.8141	-0.0305639	0.887833	-0.0344252	0.972538	0.999965
103641758	47.5016	0.441858	1.20356	0.367125	0.713526	0.999965
103641759	0	NA	NA	NA	NA	NA
103641750	32.4513	-1.87057	1.48607	-1.25873	0.208126	0.999965
103641751	4.27999	-1.10283	4.2927	-0.256909	0.797249	NA
100284841	78.582	-0.55508	0.95315	-0.582363	0.560322	0.999965
100278105	2468.55	-0.061054	0.317666	-0.192195	0.847589	0.999965
100278455	164.75	-1.55218	0.780928	-1.98761	0.046855	0.758326
103632965	0	NA	NA	NA	NA	NA
103632967	525.572	0.0474232	0.441711	0.107362	0.914502	0.999965
103632961	0	NA	NA	NA	NA	NA
103632960	5.3782	5.7635	3.91483	1.47222	0.140961	NA
103632962	23.0915	-0.227753	1.66631	-0.136681	0.891283	0.999965
103632969	0	NA	NA	NA	NA	NA
100273951	59.6523	1.75723	1.07643	1.63247	0.102582	0.936163
100280664	12467.2	0.0109853	0.285591	0.038465	0.969317	0.999965
100285297	3.10736	-3.48262	4.84799	-0.718364	0.472533	NA
103646902	4.7562	-0.777586	3.30926	-0.234973	0.81423	NA
100280667	1264.85	-0.304159	0.434553	-0.699936	0.483967	0.999965
100285292	94.5652	0.216914	0.884604	0.245211	0.806293	0.999965
100280661	0	NA	NA	NA	NA	NA
100285290	6403.93	-0.314484	0.28994	-1.08465	0.278076	0.999965
100285291	64.8203	-1.11065	1.03516	-1.07293	0.283304	0.999965
103646908	22.6518	0.458651	1.64215	0.279299	0.780015	0.999965
103646909	7324.71	0.262031	0.288073	0.9096	0.363034	0.999965
100280668	2067.09	0.24793	0.361437	0.685955	0.492742	0.999965
100285298	7234.61	0.319264	0.296296	1.07752	0.28125	0.999965
100281834	2781.01	0.0538028	0.315661	0.170445	0.86466	0.999965
109943755	0	NA	NA	NA	NA	NA
109943754	1.03579	-2.60813	4.91249	-0.530918	0.595475	NA
109943757	0	NA	NA	NA	NA	NA
100193653	806.521	-0.875865	0.408318	-2.14506	0.0319482	0.654509
109943751	0	NA	NA	NA	NA	NA
109943750	12.2741	-3.53471	2.53266	-1.39565	0.16282	NA
109943753	8.78781	1.63119	2.54771	0.640258	0.522005	NA
109943752	14.7681	0.719841	1.98089	0.363393	0.716312	NA
100285072	4986.73	-0.209931	0.300474	-0.698668	0.48476	0.999965
109943759	0	NA	NA	NA	NA	NA
109943758	0	NA	NA	NA	NA	NA
103652361	0	NA	NA	NA	NA	NA
100381616	5110.63	0.071971	0.295367	0.243666	0.807489	0.999965
100272708	60.8074	0.195695	1.04398	0.187451	0.851307	0.999965
100272709	599.528	0.136086	0.42418	0.32082	0.748347	0.999965
100282132	1241.2	0.0998307	0.355238	0.281025	0.778692	0.999965
100193634	14772.1	-0.547816	0.295411	-1.85442	0.0636792	0.831517
100272702	87.0013	-0.144343	0.927775	-0.15558	0.876364	0.999965
100272703	4275.57	-0.304525	0.335639	-0.907299	0.364249	0.999965
100272700	36.3958	-0.743791	1.3241	-0.561735	0.574297	0.999965
103644220	1.49263	-0.709152	4.81004	-0.147432	0.882791	NA
100216595	1610.66	-0.0759809	0.415252	-0.182975	0.854818	0.999965
100272707	8692.34	-0.0916791	0.289458	-0.316727	0.751451	0.999965
100272704	0.913678	2.25755	4.91242	0.45956	0.645832	NA
103628318	0	NA	NA	NA	NA	NA
103649488	0	NA	NA	NA	NA	NA
109941449	81.6758	1.11763	0.924227	1.20926	0.226562	0.999965
109941448	151.886	0.422495	0.699266	0.604198	0.545712	0.999965
100304208	768.445	0.620755	0.462947	1.34088	0.17996	0.999965
100191383	744.161	0.286687	0.399042	0.718438	0.472487	0.999965
109941443	606.026	-0.15061	0.485669	-0.310109	0.756478	0.999965
109941442	36.1032	-1.01286	1.36276	-0.743248	0.457332	0.999965
109941441	1961.23	0.123315	0.33205	0.371376	0.710357	0.999965
109941440	0	NA	NA	NA	NA	NA
109941446	0	NA	NA	NA	NA	NA
109941445	0	NA	NA	NA	NA	NA
103649487	0	NA	NA	NA	NA	NA
100283401	249.543	-0.0385174	0.577762	-0.0666666	0.946847	0.999965
109939628	0	NA	NA	NA	NA	NA
100283402	1440.68	-0.032375	0.343551	-0.0942365	0.924921	0.999965
100283405	570.045	0.164759	0.435703	0.378144	0.705323	0.999965
100283407	0	NA	NA	NA	NA	NA
100283406	247.811	-0.16713	0.573789	-0.291275	0.770841	0.999965
100283409	90.3185	0.733329	0.887389	0.82639	0.408583	0.999965
100279158	15.3094	1.53105	1.97236	0.776253	0.4376	NA
100284173	2348.19	0.038252	0.317991	0.120293	0.904251	0.999965
100384196	6443.86	0.246883	0.298308	0.827611	0.407891	0.999965
100194149	737.238	0.195209	0.402467	0.48503	0.627655	0.999965
103648578	0	NA	NA	NA	NA	NA
103648577	0	NA	NA	NA	NA	NA
103648576	0	NA	NA	NA	NA	NA
103648575	0	NA	NA	NA	NA	NA
103648574	0	NA	NA	NA	NA	NA
103648573	3.10736	-3.48262	4.84799	-0.718364	0.472533	NA
103648572	0	NA	NA	NA	NA	NA
103648570	1.82736	2.82756	4.88752	0.578526	0.562909	NA
103648685	19.1538	0.856418	1.80508	0.474448	0.635181	0.999965
100281136	1.1421	2.44448	4.90809	0.498051	0.618448	NA
103648686	0	NA	NA	NA	NA	NA
103648681	0	NA	NA	NA	NA	NA
100281132	203.908	-0.852091	0.631738	-1.3488	0.1774	0.999965
103648683	0	NA	NA	NA	NA	NA
100281130	6.86937	-4.53099	3.26758	-1.38665	0.165549	NA
100282523	5006.3	0.306107	0.320104	0.956273	0.338934	0.999965
100193968	1401.68	0.933569	0.441154	2.11619	0.0343282	0.671512
111590884	0	NA	NA	NA	NA	NA
100281139	4505.45	-0.351154	0.300611	-1.16814	0.242752	0.999965
100281138	58.0261	-0.0805685	1.13265	-0.0711325	0.943292	0.999965
109939215	0	NA	NA	NA	NA	NA
109939214	0	NA	NA	NA	NA	NA
109939217	38.3952	-0.247455	1.31321	-0.188435	0.850536	0.999965
109939216	0	NA	NA	NA	NA	NA
109939211	8537.59	0.440926	0.289166	1.52482	0.127305	0.972511
109939210	107.855	-0.0626493	0.822007	-0.076215	0.939248	0.999965
109939213	37.7006	-4.17731	1.6635	-2.51116	0.0120336	0.407349
109939621	2.55413	4.5987	4.80705	0.956657	0.33874	NA
103652362	0	NA	NA	NA	NA	NA
109939219	111.951	0.122817	0.807393	0.152115	0.879096	0.999965
109939218	47.6633	-0.417991	1.16307	-0.359387	0.719306	0.999965
103655755	0	NA	NA	NA	NA	NA
103655756	0	NA	NA	NA	NA	NA
100273952	7940.5	0.258667	0.303302	0.852838	0.393749	0.999965
103655750	0	NA	NA	NA	NA	NA
103655753	2217.36	0.0712416	0.328932	0.216585	0.828532	0.999965
103655752	0	NA	NA	NA	NA	NA
103655759	0	NA	NA	NA	NA	NA
103655758	0	NA	NA	NA	NA	NA
100384198	298.072	0.0223461	0.559382	0.0399479	0.968135	0.999965
103634002	0	NA	NA	NA	NA	NA
100279155	84.4187	-0.434093	0.901899	-0.481311	0.630296	0.999965
103643628	2435.68	0.730278	0.421583	1.73223	0.0832329	0.89436
103643629	547.844	0.415579	0.44372	0.93658	0.348975	0.999965
109942932	0	NA	NA	NA	NA	NA
103643623	0	NA	NA	NA	NA	NA
100272453	5630.2	-0.269562	0.294606	-0.914992	0.360196	0.999965
109942931	0	NA	NA	NA	NA	NA
109942936	0	NA	NA	NA	NA	NA
109942937	0	NA	NA	NA	NA	NA
109942934	4.87366	-0.175125	4.05084	-0.0432317	0.965517	NA
109942935	0	NA	NA	NA	NA	NA
100193925	6.25036	5.81068	3.68415	1.57721	0.114747	NA
109944198	0	NA	NA	NA	NA	NA
109944199	0.517894	-2.03125	4.93247	-0.411813	0.680477	NA
103634158	0	NA	NA	NA	NA	NA
109944192	0	NA	NA	NA	NA	NA
109944193	0	NA	NA	NA	NA	NA
109944190	0	NA	NA	NA	NA	NA
109944191	0	NA	NA	NA	NA	NA
109944196	0	NA	NA	NA	NA	NA
109944197	0	NA	NA	NA	NA	NA
109944194	0	NA	NA	NA	NA	NA
109944195	0	NA	NA	NA	NA	NA
103647758	1746.27	0.468115	0.342973	1.36487	0.172293	0.999965
103647759	15.7547	0.346689	2.07165	0.167349	0.867095	NA
103647752	125.504	-1.01161	0.757839	-1.33486	0.181923	0.999965
103647753	8.49892	-0.923393	3.19824	-0.288719	0.772796	NA
103647750	88.3367	-0.79619	0.882473	-0.902227	0.366937	0.999965
606466	9455.31	-0.254897	0.289215	-0.881343	0.378132	0.999965
103647756	0	NA	NA	NA	NA	NA
103647757	0	NA	NA	NA	NA	NA
103647754	8054.76	-0.0696155	0.314196	-0.221567	0.824651	0.999965
103647280	0	NA	NA	NA	NA	NA
103647281	687.867	0.216259	0.440523	0.490913	0.623488	0.999965
103647282	583.01	0.583074	0.499797	1.16662	0.243363	0.999965
103647283	238.2	1.24158	0.585019	2.12228	0.033814	0.667773
103647284	4.53941	3.74742	3.84462	0.974718	0.3297	NA
100279278	3575.85	0.176888	0.305382	0.579235	0.56243	0.999965
109940473	0	NA	NA	NA	NA	NA
100275164	3.63763	-2.81839	4.20505	-0.67024	0.502705	NA
103647288	0	NA	NA	NA	NA	NA
103647289	2363.67	0.170977	0.317044	0.539284	0.589691	0.999965
100275367	2181.94	0.128507	0.329307	0.390235	0.696363	0.999965
109940479	0	NA	NA	NA	NA	NA
109940478	0	NA	NA	NA	NA	NA
103629959	0	NA	NA	NA	NA	NA
103643990	38.7685	2.43924	1.71793	1.41987	0.155645	0.999965
103643991	0	NA	NA	NA	NA	NA
103643992	2118.81	-0.374376	0.322382	-1.16128	0.245528	0.999965
103643993	2.17707	-3.17641	4.88753	-0.649902	0.515756	NA
103643994	1981.59	0.203586	0.325139	0.626149	0.531217	0.999965
103643995	15.5755	-1.21637	1.94653	-0.62489	0.532044	NA
103643996	48534.8	1.01172	0.284676	3.55394	0.000379509	0.0597955
103643997	1363.19	2.293	2.31483	0.990571	0.321895	0.999965
100384362	243.051	0.0868067	0.584202	0.14859	0.881877	0.999965
103652193	0	NA	NA	NA	NA	NA
103652190	0	NA	NA	NA	NA	NA
103634151	0	NA	NA	NA	NA	NA
100384366	6351.71	0.610376	0.334063	1.82713	0.0676807	0.849012
100384367	94.3416	0.945718	0.880565	1.07399	0.282827	0.999965
103652195	0	NA	NA	NA	NA	NA
103638804	211.071	-0.352556	0.620848	-0.567863	0.570128	0.999965
103638805	2884.71	-0.55462	0.323339	-1.71529	0.0862917	0.903277
103638806	4.97167	0.885171	4.13064	0.214294	0.830318	NA
103638807	70.1051	-0.875692	1.00773	-0.868972	0.384862	0.999965
103638801	0	NA	NA	NA	NA	NA
103638803	0	NA	NA	NA	NA	NA
100282912	8744.95	0.219587	0.287288	0.764345	0.444662	0.999965
103634006	0	NA	NA	NA	NA	NA
100286359	5455.26	-0.300586	0.309611	-0.970852	0.331622	0.999965
100192550	14594.2	-0.428946	0.30296	-1.41585	0.156819	0.999965
100193587	144.554	-0.461007	0.73226	-0.629567	0.528978	0.999965
100278708	185.406	0.113194	0.672567	0.168302	0.866346	0.999965
100278709	4205.34	-0.0849486	0.297965	-0.285096	0.775571	0.999965
100278704	1919.45	0.210827	0.326959	0.644812	0.519049	0.999965
100278707	10.9511	-0.949602	3.07697	-0.308616	0.757613	NA
100278700	197.909	-0.53973	0.806994	-0.668816	0.503613	0.999965
100278702	34.3922	0.34277	1.35393	0.253167	0.800139	0.999965
100274419	131.865	-1.22233	0.744527	-1.64175	0.100641	0.932478
100273082	20287.4	-0.316602	0.290576	-1.08957	0.275903	0.999965
606407	1159.33	0.0382672	0.377696	0.101318	0.919298	0.999965
100381466	12011	-0.429617	0.303648	-1.41485	0.157113	0.999965
542229	898.603	-0.741196	0.3879	-1.91079	0.0560315	0.805664
100381465	5043.72	0.0628685	0.298142	0.210867	0.832991	0.999965
100191843	3171.39	0.0280863	0.32238	0.0871216	0.930575	0.999965
100381463	1792.56	-0.171824	0.331877	-0.517735	0.604643	0.999965
100191841	3758.75	-0.0220327	0.302036	-0.0729473	0.941848	0.999965
100277589	2375.72	-0.246224	0.317742	-0.774918	0.438388	0.999965
103645662	0	NA	NA	NA	NA	NA
103645663	0	NA	NA	NA	NA	NA
103646489	1.45795	0.341217	4.72596	0.0722006	0.942442	NA
103646488	0	NA	NA	NA	NA	NA
100283545	1779.73	0.0738219	0.374913	0.196904	0.843903	0.999965
103645668	0	NA	NA	NA	NA	NA
103645669	8.67994	4.07442	3.5493	1.14795	0.25099	NA
100194078	2070.25	0.403009	0.323467	1.24591	0.212799	0.999965
103646481	0	NA	NA	NA	NA	NA
103646480	53.7668	0.27372	1.15095	0.237821	0.81202	0.999965
103646482	0	NA	NA	NA	NA	NA
100285933	59.835	0.873976	1.0701	0.816726	0.414085	0.999965
100285932	0	NA	NA	NA	NA	NA
103631376	0.685258	2.01745	4.91934	0.410105	0.681729	NA
100285937	981.046	-1.11447	0.431083	-2.58528	0.0097299	0.364071
100285935	371.285	-0.553384	0.494328	-1.11947	0.262941	0.999965
100285934	0.456839	1.68098	4.93234	0.340807	0.733249	NA
100283540	2130.17	0.515398	0.321971	1.60076	0.109431	0.94855
100285939	15462.7	0.429999	0.280276	1.5342	0.124981	0.970653
100285938	1885.9	0.156842	0.395632	0.396433	0.691785	0.999965
103647301	3808.62	0.343367	0.337792	1.0165	0.30939	0.999965
103631373	0	NA	NA	NA	NA	NA
103647300	285.894	-0.411765	0.662469	-0.621561	0.534231	0.999965
100274098	11.2017	-0.553971	2.25415	-0.245756	0.805871	NA
100280525	8.32576	3.0832	2.97634	1.0359	0.300247	NA
541657	1304.55	0.951125	0.474105	2.00615	0.0448405	0.746533
109940591	0	NA	NA	NA	NA	NA
109940596	0	NA	NA	NA	NA	NA
100273136	271.618	-0.50947	0.568009	-0.896941	0.36975	0.999965
103626087	26.4687	1.06567	1.54445	0.69	0.490194	0.999965
103645594	0	NA	NA	NA	NA	NA
103645595	0	NA	NA	NA	NA	NA
109940594	0	NA	NA	NA	NA	NA
103645590	1761.28	0.664388	0.333057	1.99482	0.0460627	0.752976
103645591	0	NA	NA	NA	NA	NA
103628376	59.9648	0.541951	1.07801	0.502732	0.615153	0.999965
103645598	590.83	0.0793977	0.448224	0.177138	0.8594	0.999965
103645599	0	NA	NA	NA	NA	NA
103646153	1.21129	2.44638	4.90814	0.498432	0.61818	NA
103646151	704.268	0.209188	0.447821	0.467125	0.640411	0.999965
103632760	0	NA	NA	NA	NA	NA
103646156	2345.15	-0.288155	0.336288	-0.856869	0.391517	0.999965
100276525	6204.08	-0.591434	0.305019	-1.93901	0.0525005	0.790391
103646158	3151.7	-0.380479	0.307975	-1.23542	0.216674	0.999965
103632766	3200.92	0.385723	0.461394	0.835994	0.403158	0.999965
TRNAI-AAU-37	0	NA	NA	NA	NA	NA
TRNAI-AAU-36	0	NA	NA	NA	NA	NA
TRNAI-AAU-35	0	NA	NA	NA	NA	NA
TRNAI-AAU-34	0	NA	NA	NA	NA	NA
TRNAI-AAU-33	0	NA	NA	NA	NA	NA
103632765	3.53775	-3.54238	4.84266	-0.731494	0.464477	NA
TRNAI-AAU-31	0	NA	NA	NA	NA	NA
TRNAI-AAU-30	0	NA	NA	NA	NA	NA
100277147	115.426	-0.476403	0.800846	-0.594875	0.551927	0.999965
100277146	8823.85	0.243395	0.292997	0.830708	0.406139	0.999965
100277145	1.45355	2.59958	4.90515	0.52997	0.596133	NA
100277144	1629.34	0.130803	0.336478	0.38874	0.697468	0.999965
100277143	59.1412	0.174263	1.06225	0.164051	0.869691	0.999965
TRNAI-AAU-39	2.56928	-2.93463	4.73849	-0.619319	0.535707	NA
TRNAI-AAU-38	0	NA	NA	NA	NA	NA
100282123	2028.48	-0.244126	0.32567	-0.749611	0.453489	0.999965
103647807	2125.77	0.756687	0.32954	2.29619	0.0216649	0.555535
100191595	2177.72	0.564062	0.426756	1.32174	0.186253	0.999965
100191594	922.029	0.143494	0.399124	0.359523	0.719204	0.999965
103647484	194.418	2.8222	0.755922	3.73345	0.000188876	0.0357975
100191596	445.369	-1.05817	0.466987	-2.26595	0.0234543	0.580916
100382261	106.68	0.835573	0.815136	1.02507	0.305329	0.999965
100191590	91.5143	1.19143	0.871773	1.36667	0.171728	0.999965
100191592	239.426	-2.14138	0.609426	-3.51376	0.000441805	0.0650466
100304418	8575.34	-0.0958548	0.308303	-0.31091	0.755869	0.999965
100191599	121.368	-0.0432078	0.767999	-0.0562602	0.955135	0.999965
100191598	250.22	0.544634	0.774174	0.703502	0.481743	0.999965
100273860	1751.51	-0.255897	0.332381	-0.76989	0.441365	0.999965
103646183	3561.59	0.00448309	0.335521	0.0133616	0.989339	0.999965
100273865	23.0612	-0.916027	1.65282	-0.55422	0.579428	0.999965
100273866	3126.69	0.348294	0.308354	1.12953	0.258675	0.999965
100273869	48.245	0.0273101	1.20068	0.0227455	0.981853	0.999965
103629056	0	NA	NA	NA	NA	NA
778428	25.6681	-0.792748	1.71919	-0.461118	0.644714	0.999965
100191240	2363.02	-0.502356	0.317711	-1.58117	0.113839	0.958458
100192021	2515.75	0.0990845	0.331646	0.298766	0.765119	0.999965
111590095	0	NA	NA	NA	NA	NA
111590094	23.1951	-0.293319	1.61343	-0.181799	0.85574	0.999965
111590097	3.86734	2.49091	3.7203	0.669547	0.503146	NA
111590096	0	NA	NA	NA	NA	NA
111590091	0	NA	NA	NA	NA	NA
111590090	0	NA	NA	NA	NA	NA
111590093	17.9644	-0.864203	1.81391	-0.476432	0.633767	0.999965
111590092	21.4029	-1.09651	1.67644	-0.654067	0.513069	0.999965
111590099	0	NA	NA	NA	NA	NA
111590098	4.91721	0.815577	3.26862	0.249517	0.802961	NA
103653645	10.5073	4.24961	3.28296	1.29445	0.195512	NA
103653644	8115.84	0.161439	0.286384	0.563714	0.572949	0.999965
103653641	0	NA	NA	NA	NA	NA
103653643	2.05577	2.91663	4.87567	0.598199	0.549707	NA
100382637	2486.67	-0.0917331	0.327049	-0.280487	0.779104	0.999965
103647483	270.46	0.84555	0.588067	1.43785	0.150477	0.999965
103645237	0.969034	2.25937	4.91249	0.459923	0.645571	NA
100279618	2274.48	0.101601	0.32102	0.316493	0.751628	0.999965
111589899	0	NA	NA	NA	NA	NA
100192824	15732.3	0.566418	0.288906	1.96056	0.0499304	0.777969
111589897	0	NA	NA	NA	NA	NA
111589896	0	NA	NA	NA	NA	NA
778437	0	NA	NA	NA	NA	NA
111589894	0	NA	NA	NA	NA	NA
111589893	0	NA	NA	NA	NA	NA
111589892	0	NA	NA	NA	NA	NA
111589891	0	NA	NA	NA	NA	NA
111589890	0	NA	NA	NA	NA	NA
100194330	446.936	-0.243119	0.465296	-0.522505	0.601319	0.999965
109942169	0	NA	NA	NA	NA	NA
109942168	0	NA	NA	NA	NA	NA
109942165	0	NA	NA	NA	NA	NA
109942164	0	NA	NA	NA	NA	NA
109942167	0	NA	NA	NA	NA	NA
109942166	0	NA	NA	NA	NA	NA
109942161	0	NA	NA	NA	NA	NA
109942160	0	NA	NA	NA	NA	NA
109942163	0	NA	NA	NA	NA	NA
100281507	917.206	0.336082	0.378805	0.887216	0.374963	0.999965
100191331	77.9581	-1.12498	1.01358	-1.10991	0.267038	0.999965
103651649	10.3091	-4.44949	2.76045	-1.61187	0.10699	NA
100191336	555.955	-0.2886	0.437161	-0.660168	0.509146	0.999965
100191339	0	NA	NA	NA	NA	NA
100191338	8.57282	0.741839	3.35576	0.221064	0.825042	NA
103651641	1215.06	0.354545	0.378291	0.937229	0.348641	0.999965
100191349	5726.35	-0.589507	0.294992	-1.99838	0.0456751	0.751357
103651646	0	NA	NA	NA	NA	NA
103651645	0	NA	NA	NA	NA	NA
103651644	1195.54	0.237964	0.370929	0.641534	0.521176	0.999965
111591324	0	NA	NA	NA	NA	NA
111591325	0	NA	NA	NA	NA	NA
100273130	1356.09	-0.226428	0.347265	-0.652032	0.51438	0.999965
100273131	181.306	0.988218	0.672929	1.46853	0.14196	0.994102
111591320	104.301	0.5907	0.839331	0.703775	0.481573	0.999965
111591321	0	NA	NA	NA	NA	NA
111591322	0	NA	NA	NA	NA	NA
111591323	0	NA	NA	NA	NA	NA
100273138	763.713	-1.0242	0.568814	-1.80059	0.0717673	0.860399
100273139	34.0657	-0.666655	1.39362	-0.478364	0.632391	0.999965
111591328	0	NA	NA	NA	NA	NA
111591329	0	NA	NA	NA	NA	NA
103645320	13.554	-6.54649	2.76179	-2.37038	0.0177699	NA
103654165	603.64	0.335601	0.432411	0.776117	0.43768	0.999965
103654164	28.9445	-0.397312	2.31866	-0.171354	0.863945	0.999965
103654167	3191.35	-0.156747	0.35439	-0.442302	0.658271	0.999965
103654166	1709.1	0.32213	0.33294	0.967533	0.333278	0.999965
100217168	6767.54	0.535154	0.352092	1.51993	0.128529	0.974755
103654160	5.49925	-1.41354	3.55118	-0.398048	0.690595	NA
100284181	5430.47	-0.317229	0.298003	-1.06452	0.287095	0.999965
100279899	3672.19	0.899352	0.357682	2.51439	0.0119239	0.405025
100279898	594.586	0.00295566	0.512283	0.00576958	0.995397	0.999965
100279893	1892.65	-0.023087	0.337292	-0.068448	0.945429	0.999965
100279891	811.297	-0.413836	0.391922	-1.05592	0.291007	0.999965
100279890	56.4687	-2.65602	1.53827	-1.72662	0.0842358	0.896821
100279897	17.0475	-0.406651	1.86581	-0.217948	0.827469	0.999965
100279894	2154.41	-0.063693	0.339255	-0.187743	0.851078	0.999965
100383730	265.531	-0.36512	0.559192	-0.652942	0.513794	0.999965
100383731	18.1783	1.64306	1.99549	0.823388	0.410287	0.999965
100383732	4.17929	-0.970797	4.42791	-0.219245	0.826459	NA
100383733	1917.9	0.134748	0.330917	0.407195	0.683865	0.999965
100383736	11.3607	-0.656682	2.34534	-0.279994	0.779482	NA
100383737	3226.7	-0.00470736	0.320368	-0.0146936	0.988277	0.999965
100383738	0	NA	NA	NA	NA	NA
100383739	454.98	-1.04265	0.480942	-2.16793	0.0301639	0.644684
103643429	0	NA	NA	NA	NA	NA
100192730	0.456839	1.68098	4.93234	0.340807	0.733249	NA
100192731	271.305	0.0512362	0.694991	0.0737222	0.941231	0.999965
100192732	4136.42	0.0262309	0.298622	0.0878398	0.930004	0.999965
100192733	1243.93	-0.0538864	0.353208	-0.152563	0.878743	0.999965
100192735	42.8427	-2.37742	1.36547	-1.7411	0.0816653	0.88812
100192736	41.0608	1.77752	1.26774	1.40212	0.160878	0.999965
100192737	1628.16	-0.0839704	0.335662	-0.250164	0.802461	0.999965
100192738	1986.28	0.0151811	0.328562	0.0462048	0.963147	0.999965
100192739	6.3159	2.21011	3.34379	0.66096	0.508638	NA
542475	29.1677	1.80309	1.70165	1.05961	0.28932	0.999965
542432	14457.8	-0.205979	0.281184	-0.732541	0.463838	0.999965
103643422	0.228419	1.11289	4.96696	0.224059	0.822711	NA
541956	1262.48	0.158276	0.352918	0.448479	0.653808	0.999965
111590862	0	NA	NA	NA	NA	NA
111590863	0	NA	NA	NA	NA	NA
100273647	19909.7	0.123481	0.277748	0.444579	0.656624	0.999965
111590865	0	NA	NA	NA	NA	NA
100273467	11142.1	-0.253686	0.30609	-0.828794	0.407221	0.999965
100276184	10006.7	0.0966632	0.329065	0.293751	0.768948	0.999965
111590867	0	NA	NA	NA	NA	NA
542247	191539	-0.23395	0.299736	-0.78052	0.435085	0.999965
542091	4665.79	-0.00622349	1.18642	-0.00524561	0.995815	0.999965
100277468	0.685258	2.01745	4.91934	0.410105	0.681729	NA
100279274	12937	-0.298574	0.290118	-1.02915	0.30341	0.999965
100279273	2236.94	0.164249	0.319709	0.513745	0.607431	0.999965
100277469	8.25308	-3.35989	2.98966	-1.12384	0.261083	NA
100279279	10.4424	-0.147641	2.3499	-0.0628285	0.949903	NA
542280	0	NA	NA	NA	NA	NA
100502289	442.167	1.6234	0.469394	3.45851	0.000543173	0.0699837
100216682	633.183	0.379155	0.41844	0.906117	0.364874	0.999965
100273589	152.359	-0.886296	0.776979	-1.14069	0.253997	0.999965
100286271	0	NA	NA	NA	NA	NA
542477	0	NA	NA	NA	NA	NA
542384	0.969034	2.25937	4.91249	0.459923	0.645571	NA
100273461	106.928	-0.403434	0.810864	-0.497536	0.618811	0.999965
100279085	2358.53	-0.174418	0.317505	-0.54934	0.582772	0.999965
111590538	204.486	-0.981099	0.660915	-1.48446	0.137688	0.989845
111590539	214.618	-0.962944	0.651044	-1.47908	0.13912	0.990294
111590536	0	NA	NA	NA	NA	NA
111590537	0	NA	NA	NA	NA	NA
111590534	10067.2	-0.678706	0.403066	-1.68386	0.0922089	0.917821
100277935	586.835	-0.446126	0.446036	-1.0002	0.317213	0.999965
111590532	41.4616	-1.76635	1.28578	-1.37375	0.169518	0.999965
111590533	5738.05	-0.501131	0.352089	-1.42331	0.154647	0.999965
100277930	0	NA	NA	NA	NA	NA
100277931	0.685258	2.01745	4.91934	0.410105	0.681729	NA
100384828	6541.68	0.0658094	0.297605	0.22113	0.824991	0.999965
103638400	0	NA	NA	NA	NA	NA
100384823	2970.14	0.0940511	0.338335	0.277982	0.781026	0.999965
100384825	1591.85	0.233587	0.341288	0.684427	0.493706	0.999965
100384824	2309.67	0.182069	0.32581	0.558818	0.576286	0.999965
109942334	0	NA	NA	NA	NA	NA
100284728	1931.66	0.113881	0.326418	0.34888	0.727179	0.999965
MIR167b_2	0	NA	NA	NA	NA	NA
MIR167c_2	0	NA	NA	NA	NA	NA
109942336	15.3859	1.21727	1.99086	0.611428	0.540916	NA
103639053	0	NA	NA	NA	NA	NA
100384546	16.562	3.5133	2.2408	1.56788	0.116909	0.961768
109942330	0	NA	NA	NA	NA	NA
109942331	26.9899	0.415529	1.55103	0.267905	0.788773	0.999965
109942332	0.816403	-2.36621	4.91934	-0.481002	0.630515	NA
109942333	12.2928	-0.503005	2.20477	-0.228145	0.819534	NA
103638527	0	NA	NA	NA	NA	NA
100191433	16.5739	3.74243	2.24547	1.66666	0.0955815	0.923295
100277741	917.491	0.2121	0.378563	0.560276	0.575291	0.999965
103628468	0	NA	NA	NA	NA	NA
100285792	607.432	-0.528456	0.467392	-1.13065	0.258203	0.999965
111591091	37083.7	-0.77047	0.423948	-1.81737	0.0691608	0.855272
TRNAD-GUC-41	0	NA	NA	NA	NA	NA
542151	656.069	1.25407	0.414717	3.02391	0.00249532	0.176392
TRNAD-GUC-43	1.74457	0.319798	4.69744	0.0680793	0.945723	NA
100274846	0	NA	NA	NA	NA	NA
109945328	0	NA	NA	NA	NA	NA
109945329	0	NA	NA	NA	NA	NA
109945326	0	NA	NA	NA	NA	NA
109945327	2.65541	-4.93886	4.80645	-1.02755	0.304162	NA
109945324	0	NA	NA	NA	NA	NA
109945325	33.9449	0.477887	1.35852	0.351769	0.725011	0.999965
109945322	0	NA	NA	NA	NA	NA
109945323	0	NA	NA	NA	NA	NA
109945320	0	NA	NA	NA	NA	NA
109945321	0	NA	NA	NA	NA	NA
100194193	780.046	-0.226395	0.39385	-0.574827	0.565408	0.999965
100194190	34.6359	0.828149	1.34689	0.614862	0.538646	0.999965
100194191	1440.07	0.386236	0.372957	1.03561	0.300386	0.999965
100194196	1417.13	-0.0687639	0.344598	-0.199548	0.841834	0.999965
100194197	1313.71	-0.27567	0.349795	-0.788089	0.430645	0.999965
100194194	4958.35	0.0809484	0.309939	0.261175	0.793957	0.999965
100194195	2156.79	0.321189	0.358358	0.896281	0.370103	0.999965
100194198	4173.97	-0.0686104	0.302557	-0.226769	0.820604	0.999965
100191438	387.295	-1.32024	0.497497	-2.65375	0.0079602	0.334188
100278468	1225.44	0.133575	0.355291	0.375959	0.706948	0.999965
100274357	1187.02	0.415704	0.403	1.03152	0.302295	0.999965
100274356	103.121	-0.232953	1.28312	-0.181552	0.855934	0.999965
100274355	4405.38	0.0792516	0.308954	0.256516	0.797553	0.999965
100274848	3.81484	-2.89308	4.11477	-0.703098	0.481995	NA
100274353	125.953	0.461501	0.758032	0.608815	0.542647	0.999965
100274351	163.33	0.336575	0.693905	0.485045	0.627645	0.999965
100274350	199.745	0.0879793	0.631826	0.139246	0.889256	0.999965
100193099	1642.8	-0.273669	0.381961	-0.716485	0.473692	0.999965
100284015	0	NA	NA	NA	NA	NA
100274359	167.707	-0.190635	0.697221	-0.273421	0.784529	0.999965
100274358	824.648	0.285814	0.388225	0.736206	0.461605	0.999965
103645122	4.14315	-3.69838	4.82516	-0.766479	0.443391	NA
109945177	1.31761	-2.17912	4.81333	-0.452727	0.650745	NA
100194137	7850.64	0.236783	0.331383	0.714529	0.4749	0.999965
103636346	0	NA	NA	NA	NA	NA
100278464	1474.62	-0.415789	0.344809	-1.20585	0.227874	0.999965
109945175	0	NA	NA	NA	NA	NA
103636340	477.181	-0.00821252	0.454522	-0.0180685	0.985584	0.999965
100500945	33513.6	-0.32088	0.279404	-1.14845	0.250785	0.999965
109945174	0	NA	NA	NA	NA	NA
100284011	529.92	0.151441	0.440671	0.343661	0.731101	0.999965
100278461	6281.85	0.151077	0.292179	0.517069	0.605108	0.999965
100500949	106.462	0.391677	0.836923	0.467997	0.639787	0.999965
100278460	4447.31	-0.291881	0.300197	-0.972298	0.330902	0.999965
MIR166m_1	0	NA	NA	NA	NA	NA
100277011	237.646	-0.760775	0.585922	-1.29842	0.194142	0.999965
103625929	353.865	-0.00778941	0.525569	-0.0148209	0.988175	0.999965
MIR166j_1	1.51965	-0.978851	4.73819	-0.206588	0.836332	NA
MIR166i_1	0.228419	1.11289	4.96696	0.224059	0.822711	NA
MIR166h_1	0.729625	1.09049	4.86163	0.224306	0.822519	NA
103625925	17.4498	7.39446	2.51147	2.94428	0.00323705	0.202065
103625924	2.0277	0.222457	4.79803	0.0463644	0.96302	NA
103625927	316.946	1.13447	0.549286	2.06536	0.0388889	0.706407
103625926	50.4765	0.0596461	1.1878	0.0502157	0.95995	0.999965
MIR166c_1	0.988571	0.653214	4.82393	0.135411	0.892287	NA
MIR166b_1	0.501205	-0.174365	4.99667	-0.0348962	0.972162	NA
100382654	118.353	-0.123945	0.777285	-0.159459	0.873308	0.999965
100284516	16.0443	-1.58678	1.92527	-0.824185	0.409834	0.999965
100284517	40.1602	0.301903	1.26991	0.237736	0.812086	0.999965
100276200	69.1911	-0.218645	0.990296	-0.220787	0.825258	0.999965
100284512	54.2407	1.67129	1.19385	1.39992	0.161537	0.999965
100284513	121.587	-0.251957	0.785996	-0.320558	0.748545	0.999965
100284510	2.07157	-3.17683	4.88591	-0.650203	0.515561	NA
103633413	5208.8	0.128697	0.29698	0.433351	0.66476	0.999965
109940189	0	NA	NA	NA	NA	NA
103638407	0	NA	NA	NA	NA	NA
100273302	966.974	-0.29728	0.400964	-0.741414	0.458442	0.999965
100284518	1553.28	-0.0262115	0.342632	-0.0765003	0.939021	0.999965
100284519	222.627	0.0679085	0.614069	0.110588	0.911943	0.999965
100280460	224.381	-0.483169	0.598337	-0.80752	0.419367	0.999965
100280461	512.785	0.723594	0.472938	1.53	0.126018	0.970732
100280469	0	NA	NA	NA	NA	NA
109940188	0	NA	NA	NA	NA	NA
111589404	0	NA	NA	NA	NA	NA
111589405	23.7099	-1.23356	1.61035	-0.766018	0.443665	0.999965
111589406	0	NA	NA	NA	NA	NA
111589407	0	NA	NA	NA	NA	NA
111589400	0	NA	NA	NA	NA	NA
111589401	0.228419	1.11289	4.96696	0.224059	0.822711	NA
111589402	0.500554	-0.17438	4.99715	-0.034896	0.972163	NA
111589403	23.4918	-0.493324	1.64546	-0.29981	0.764322	0.999965
111589408	14.7975	-0.611925	1.98038	-0.308994	0.757326	NA
111589409	10.7916	-0.249955	2.28112	-0.109575	0.912746	NA
100273745	3927.79	-0.32687	0.344049	-0.95007	0.342077	0.999965
100282958	5475.58	0.208598	0.292141	0.714032	0.475207	0.999965
103630439	1168.43	0.497425	0.535443	0.928998	0.35289	0.999965
100281846	266.428	0.684232	0.600105	1.14019	0.254208	0.999965
103628839	0	NA	NA	NA	NA	NA
100272625	1427.07	0.020035	0.344647	0.0581321	0.953643	0.999965
103630438	5.32643	0.220788	3.89949	0.0566197	0.954848	NA
103628834	0	NA	NA	NA	NA	NA
100281949	8061.87	0.188569	0.31892	0.591273	0.554338	0.999965
103628836	1008.72	0.127128	0.377913	0.336394	0.736574	0.999965
103628837	0.228419	1.11289	4.96696	0.224059	0.822711	NA
103628832	0	NA	NA	NA	NA	NA
100281192	5241.21	-0.266928	0.299127	-0.892356	0.372202	0.999965
100856944	6002.38	0.264419	0.307303	0.860452	0.38954	0.999965
103627719	0	NA	NA	NA	NA	NA
100856942	482.187	-0.202361	0.455972	-0.443802	0.657186	0.999965
100856943	8706.98	-0.146561	0.284899	-0.514431	0.60695	0.999965
103627710	599.119	0.868887	0.439109	1.97875	0.0478441	0.76256
103627711	0	NA	NA	NA	NA	NA
103627713	65.7702	-0.215894	1.08027	-0.199851	0.841597	0.999965
103627714	134.603	0.313643	0.791798	0.396115	0.69202	0.999965
103627715	0	NA	NA	NA	NA	NA
100381880	1501.96	0.0605244	0.345402	0.175229	0.8609	0.999965
103627717	10040.6	0.268637	0.295424	0.909326	0.363178	0.999965
103629520	0	NA	NA	NA	NA	NA
100273976	4534.11	0.226909	0.296299	0.76581	0.44379	0.999965
100501797	2638.88	0.228283	0.315986	0.722446	0.47002	0.999965
100282602	123.773	-0.49302	0.79067	-0.623547	0.532925	0.999965
100285627	4773.94	-0.388969	0.295726	-1.3153	0.188408	0.999965
100281338	1251.3	0.00412207	0.359894	0.0114536	0.990862	0.999965
100282603	14.1812	-2.95069	2.40073	-1.22908	0.219041	NA
100273824	1724.54	0.561476	0.332629	1.68799	0.0914122	0.91648
100281330	403.082	-0.00719256	0.482721	-0.0149001	0.988112	0.999965
100281333	42.2201	0.0595128	1.23923	0.0480238	0.961697	0.999965
100281334	0	NA	NA	NA	NA	NA
100281337	606.265	0.629726	0.43585	1.44482	0.148507	0.999965
100282605	1297.84	-0.140794	0.350161	-0.402083	0.687623	0.999965
542001	4989.73	-0.0134713	0.301449	-0.0446884	0.964356	0.999965
103647664	146.723	0.733496	0.715169	1.02563	0.305068	0.999965
542604	9689.76	-0.39365	0.283124	-1.39038	0.164414	0.999965
103631944	1.82736	2.82756	4.88752	0.578526	0.562909	NA
103631945	0	NA	NA	NA	NA	NA
103631942	22253.6	0.351889	0.304585	1.1553	0.247966	0.999965
100282829	4060.3	0.336349	0.303482	1.1083	0.267733	0.999965
103631940	0	NA	NA	NA	NA	NA
103631941	671.277	0.473583	0.414112	1.14361	0.252785	0.999965
100282824	1005.79	-0.172919	0.371686	-0.46523	0.641767	0.999965
100282825	1201.9	-0.636906	0.355883	-1.78965	0.0735103	0.868423
100282827	129.469	0.802752	0.801569	1.00148	0.316597	0.999965
100282821	0	NA	NA	NA	NA	NA
103631948	0	NA	NA	NA	NA	NA
100282823	5429.15	0.213238	0.320603	0.665116	0.505977	0.999965
100282984	3738.59	-0.428878	0.30155	-1.42225	0.154955	0.999965
100501708	1704.54	-0.0301364	0.333014	-0.090496	0.927893	0.999965
100501704	476.209	0.093422	0.463334	0.20163	0.840206	0.999965
100501706	705.088	0.980087	0.644272	1.52123	0.128202	0.974755
100501702	30.9313	4.53878	1.75379	2.58799	0.00965387	0.363305
541870	1766.17	0.553078	0.395205	1.39947	0.161672	0.999965
103632419	0	NA	NA	NA	NA	NA
100282642	10.265	-2.2255	2.76246	-0.805622	0.420461	NA
103632412	29.8977	1.01273	1.52667	0.663355	0.507103	0.999965
103632415	194.553	1.28033	0.639355	2.00254	0.0452271	0.748888
103649971	75.2982	1.08479	0.96934	1.1191	0.263097	0.999965
103649975	6841.66	0.121939	0.288538	0.42261	0.67258	0.999965
103649976	0	NA	NA	NA	NA	NA
732783	16186.6	0.35291	0.285376	1.23665	0.216217	0.999965
100283633	5368.28	0.0736868	0.30402	0.242375	0.80849	0.999965
100277279	0	NA	NA	NA	NA	NA
109941978	0	NA	NA	NA	NA	NA
100127013	5537.76	-0.219239	0.292468	-0.749619	0.453484	0.999965
103653947	0	NA	NA	NA	NA	NA
100284422	149.323	-0.320593	0.704149	-0.455291	0.6489	0.999965
103653944	168.657	-0.842064	0.673093	-1.25104	0.210921	0.999965
100274177	6128.61	0.124055	0.298445	0.415671	0.67765	0.999965
100283964	7344.88	-0.255227	0.287023	-0.889224	0.373883	0.999965
103653945	1560.38	0.524174	0.367639	1.42578	0.153931	0.999965
103649085	0	NA	NA	NA	NA	NA
103627334	0	NA	NA	NA	NA	NA
100277863	712.333	0.0419145	0.409642	0.10232	0.918503	0.999965
103653949	0	NA	NA	NA	NA	NA
103649080	0	NA	NA	NA	NA	NA
100280613	13567.6	-0.134233	0.28355	-0.473401	0.635927	0.999965
541626	49751.6	-0.581291	0.281496	-2.06501	0.0389224	0.706464
103649083	0	NA	NA	NA	NA	NA
103629015	1014.9	0.12171	0.391335	0.311013	0.755791	0.999965
103629014	111.075	-0.102655	0.798845	-0.128504	0.89775	0.999965
103629017	7.46239	1.89161	3.15253	0.600028	0.548487	NA
100283886	0.969034	2.25937	4.91249	0.459923	0.645571	NA
103629010	6730.18	1.1323	0.288966	3.91844	8.91e-05	0.0215837
103634819	123.452	1.67248	0.78165	2.13967	0.0323811	0.656004
103629012	30.5716	0.353571	1.55729	0.227043	0.82039	0.999965
103634817	674.492	0.565212	0.441731	1.27954	0.200707	0.999965
103634816	349.309	-0.312661	0.536905	-0.582338	0.560339	0.999965
103634814	6977.61	-0.241387	0.296441	-0.814282	0.415483	0.999965
103634813	0	NA	NA	NA	NA	NA
100283888	306.508	-0.675516	0.531623	-1.27067	0.203847	0.999965
103634811	0	NA	NA	NA	NA	NA
103634810	266.858	0.0390437	0.559002	0.0698453	0.944317	0.999965
100282178	3539.52	0.38605	0.306745	1.25854	0.208198	0.999965
100282179	1321.9	0.0156531	0.467498	0.0334827	0.97329	0.999965
100282177	1590.21	0.485079	0.365361	1.32767	0.184286	0.999965
100282174	880.505	-0.135624	0.389745	-0.347983	0.727853	0.999965
100282175	6718.4	-0.13137	0.300641	-0.436967	0.662136	0.999965
100279242	1171.99	0.00207602	0.40546	0.00512016	0.995915	0.999965
100282173	44.5309	-1.25196	1.21055	-1.03421	0.301037	0.999965
100282171	23694.4	-0.632169	0.291078	-2.17182	0.0298691	0.644198
103633458	3.99051	-0.79635	4.42266	-0.180061	0.857105	NA
103633452	1.08854	-2.60631	4.91242	-0.530556	0.595727	NA
103633450	0	NA	NA	NA	NA	NA
100281241	9781.21	-0.215185	0.28298	-0.760425	0.447	0.999965
103631380	0	NA	NA	NA	NA	NA
103629605	0	NA	NA	NA	NA	NA
103626598	54.9503	0.921045	1.09993	0.837366	0.402387	0.999965
103635602	70.3689	0.553399	1.02272	0.541107	0.588434	0.999965
103626591	1574.09	-0.298576	0.341362	-0.874661	0.381759	0.999965
103626593	0	NA	NA	NA	NA	NA
101027228	219.183	0.822275	0.60407	1.36123	0.173442	0.999965
103626595	3872.55	0.544039	0.303763	1.791	0.0732938	0.867787
103626594	1576.07	0.31773	0.358408	0.886505	0.375345	0.999965
103626597	2.43683	-0.174875	4.79062	-0.0365037	0.970881	NA
103626596	2300.93	-0.049821	0.318994	-0.156182	0.87589	0.999965
103635607	0	NA	NA	NA	NA	NA
103628017	33.0228	0.821197	1.38525	0.592815	0.553305	0.999965
103635606	0	NA	NA	NA	NA	NA
103630228	0	NA	NA	NA	NA	NA
103630229	65.546	0.558409	1.01763	0.548733	0.583189	0.999965
103630224	454.381	0.613935	0.493209	1.24478	0.213214	0.999965
103630225	1754.63	-0.23867	0.379599	-0.628743	0.529517	0.999965
103630226	7282.3	-0.336359	0.297336	-1.13125	0.257952	0.999965
103630227	46.1095	1.58405	1.29437	1.2238	0.221029	0.999965
103630223	601.27	0.311802	0.467745	0.666608	0.505023	0.999965
103628011	0	NA	NA	NA	NA	NA
100279713	7532.37	0.164104	0.324148	0.506264	0.612672	0.999965
100217093	371.375	0.717038	0.519952	1.37905	0.16788	0.999965
TRNAM-CAU	0	NA	NA	NA	NA	NA
542357	361.986	-1.47404	0.652841	-2.25789	0.0239526	0.585724
103638758	0	NA	NA	NA	NA	NA
103654334	151.798	0.135468	0.700175	0.193477	0.846586	0.999965
100283223	4116.23	-0.047021	0.320044	-0.14692	0.883195	0.999965
100283222	75.2466	0.847892	1.00874	0.840542	0.400604	0.999965
100283226	1716.16	0.00435193	0.348668	0.0124816	0.990041	0.999965
103638750	14.4157	-0.104149	2.02965	-0.051314	0.959075	NA
103638751	34.0233	-0.0371	1.36235	-0.0272323	0.978274	0.999965
103638752	147.64	0.879243	0.720013	1.22115	0.22203	0.999965
103638753	0	NA	NA	NA	NA	NA
103638754	3407.63	-0.629403	0.318494	-1.97619	0.0481336	0.76531
103638755	50.9844	-0.998601	1.13564	-0.879332	0.379221	0.999965
103638756	85.0046	0.247722	0.933286	0.26543	0.790678	0.999965
103634103	0	NA	NA	NA	NA	NA
103634102	2254.43	0.601555	0.3439	1.74921	0.0802543	0.883439
103634105	10.6733	-2.80487	2.71584	-1.03278	0.301705	NA
103634104	0	NA	NA	NA	NA	NA
103634107	0	NA	NA	NA	NA	NA
103634106	1.93807	2.8281	4.8859	0.578828	0.562705	NA
109943063	0	NA	NA	NA	NA	NA
100284700	9826.56	-0.0143378	0.296899	-0.048292	0.961484	0.999965
100192632	2060.13	-0.198781	0.323904	-0.613705	0.53941	0.999965
103654331	0	NA	NA	NA	NA	NA
109943984	2.5394	-0.789877	4.66494	-0.169322	0.865543	NA
103641388	0.913678	2.25755	4.91242	0.45956	0.645832	NA
103641385	653.215	-0.0143774	0.434854	-0.0330626	0.973625	0.999965
103641384	30.3974	-0.505966	1.4279	-0.354342	0.723082	0.999965
103641383	2058.62	0.302067	0.332228	0.909216	0.363236	0.999965
100285653	5684.42	0.738423	0.314526	2.34773	0.0188881	0.513425
100216625	983.86	0.120576	0.374093	0.322315	0.747214	0.999965
100502330	2624.25	-0.721085	0.313495	-2.30015	0.0214398	0.553016
100217195	58.7585	0.441338	1.0612	0.415887	0.677493	0.999965
100282764	319.162	-0.0593107	0.644929	-0.0919647	0.926726	0.999965
109939826	0	NA	NA	NA	NA	NA
103629906	0	NA	NA	NA	NA	NA
109939824	0	NA	NA	NA	NA	NA
103629904	7.52141	3.3441	3.12863	1.06887	0.285129	NA
103629903	5.98523	0.29768	3.70834	0.0802732	0.93602	NA
109939823	0	NA	NA	NA	NA	NA
109939820	0	NA	NA	NA	NA	NA
103629900	0	NA	NA	NA	NA	NA
103629909	28.6873	-0.00994799	1.56713	-0.00634792	0.994935	0.999965
109939829	28.8609	-0.0195468	1.93526	-0.0101003	0.991941	0.999965
103647978	3.19787	3.24917	4.83666	0.671781	0.501723	NA
103647979	0	NA	NA	NA	NA	NA
103647973	3.485	-5.22727	4.71272	-1.10918	0.267352	NA
103647970	22.5009	0.204082	2.47574	0.0824329	0.934303	0.999965
103647971	241.887	0.00904959	0.579063	0.015628	0.987531	0.999965
103647976	4947.51	0.643697	0.294313	2.18712	0.0287339	0.637371
103648754	0	NA	NA	NA	NA	NA
103647974	0.685258	2.01745	4.91934	0.410105	0.681729	NA
103647975	48.6069	0.123529	1.24541	0.0991873	0.92099	0.999965
103630488	964.974	0.379122	0.383221	0.989303	0.322515	0.999965
103630489	2660.31	-0.728829	0.365126	-1.99611	0.0459224	0.752569
103641531	65.4681	-0.986301	1.00957	-0.976949	0.328595	0.999965
103630481	884.034	0.618665	0.384493	1.60904	0.107607	0.943723
103630482	71.8196	-0.412959	0.969352	-0.426015	0.670097	0.999965
103630483	1.59894	2.72635	4.90178	0.556196	0.578077	NA
103630484	0	NA	NA	NA	NA	NA
103636556	274.894	-0.147637	0.552548	-0.267194	0.78932	0.999965
103630486	0	NA	NA	NA	NA	NA
103630487	392.618	0.737222	0.498832	1.4779	0.139436	0.990294
103648025	0	NA	NA	NA	NA	NA
103636557	80.0526	1.20655	0.945934	1.27552	0.202127	0.999965
109942369	0	NA	NA	NA	NA	NA
109942368	59.9221	-0.279146	1.06826	-0.261309	0.793854	0.999965
103636550	899.426	-0.492762	0.402871	-1.22313	0.221282	0.999965
109942364	0	NA	NA	NA	NA	NA
109942363	75.8625	-0.785027	0.9561	-0.821072	0.411605	0.999965
109942362	1.81263	-3.07564	4.90008	-0.627672	0.530219	NA
109942360	3.87614	3.34966	4.82514	0.694209	0.487551	NA
103636552	0	NA	NA	NA	NA	NA
103631579	1403	0.686958	0.371141	1.85094	0.0641784	0.833046
100276792	62.7305	-0.335839	1.07882	-0.311302	0.755571	0.999965
103635054	0	NA	NA	NA	NA	NA
103631576	7.9606	-1.56157	3.43495	-0.454613	0.649388	NA
103635056	3496.75	-0.0803149	0.324402	-0.247578	0.804461	0.999965
103635057	0	NA	NA	NA	NA	NA
103635050	59.6011	0.881937	1.09229	0.807419	0.419425	0.999965
103635051	0	NA	NA	NA	NA	NA
103635052	0	NA	NA	NA	NA	NA
103631685	3509.26	-0.486655	0.303694	-1.60245	0.109056	0.947942
103631686	0	NA	NA	NA	NA	NA
103631681	434.227	0.0596691	0.479982	0.124315	0.901066	0.999965
103631680	2836.14	0.236019	0.316822	0.744958	0.456297	0.999965
103631683	0	NA	NA	NA	NA	NA
103631682	56.3425	-0.335871	1.11145	-0.302191	0.762506	0.999965
103640476	11.1963	1.482	2.31061	0.641387	0.521271	NA
100283425	2371.9	0.0348988	0.31693	0.110115	0.912318	0.999965
103640474	0	NA	NA	NA	NA	NA
103640475	0	NA	NA	NA	NA	NA
103631689	54.7093	-0.1057	1.0942	-0.0966003	0.923044	0.999965
100277167	434.199	-0.581342	0.470827	-1.23473	0.216933	0.999965
103640470	0	NA	NA	NA	NA	NA
103640471	0	NA	NA	NA	NA	NA
109940215	21.5594	1.03224	1.70194	0.606504	0.54418	0.999965
109940214	4552.67	-0.339326	0.312638	-1.08536	0.277761	0.999965
109940217	18.1853	0.375662	1.80361	0.208283	0.835008	0.999965
109940216	6.9257	1.51163	3.22145	0.469241	0.638898	NA
109940211	202.182	0.0341975	0.624771	0.054736	0.956349	0.999965
109940210	2094.29	0.645932	0.375204	1.72155	0.0851516	0.901677
109940213	0	NA	NA	NA	NA	NA
103633264	2.91589	0.351143	4.64467	0.0756012	0.939736	NA
103650864	67.1454	-0.411902	1.00349	-0.41047	0.681462	0.999965
103650865	19.9998	1.06994	1.73656	0.616124	0.537813	0.999965
109943094	10.7044	-0.25273	2.30791	-0.109506	0.912801	NA
103650867	10610.5	-0.806519	0.282103	-2.85895	0.00425047	0.236534
109940219	5.10958	-3.1825	3.62001	-0.879142	0.379324	NA
103654362	0	NA	NA	NA	NA	NA
103654361	0	NA	NA	NA	NA	NA
103654360	0	NA	NA	NA	NA	NA
103644333	102.165	-0.338957	1.08573	-0.312194	0.754893	0.999965
542711	17192.1	-0.630946	0.300749	-2.09792	0.0359125	0.685105
100193424	491.847	-0.0441546	0.450417	-0.0980305	0.921908	0.999965
542152	1990.66	0.615594	0.332771	1.84991	0.0643272	0.834149
TRNAG-UCC-10	0	NA	NA	NA	NA	NA
100285311	203.364	-0.374961	0.624829	-0.600102	0.548438	0.999965
100285310	2033.9	-0.00294371	0.377605	-0.00779575	0.99378	0.999965
100280145	0	NA	NA	NA	NA	NA
100280144	0	NA	NA	NA	NA	NA
100280147	12452.7	0.0753669	0.302813	0.248889	0.803446	0.999965
100285314	10.544	-3.82543	2.72941	-1.40156	0.161048	NA
100280148	690.904	-0.386149	0.423574	-0.911646	0.361955	0.999965
100285319	123.626	0.347729	0.798191	0.435647	0.663093	0.999965
100285318	0.726775	2.01915	4.91943	0.410443	0.681481	NA
103632888	0	NA	NA	NA	NA	NA
103636508	2.07157	-3.17683	4.88591	-0.650203	0.515561	NA
103636506	15.957	-3.67898	2.27763	-1.61527	0.106253	0.94205
103636505	81.4459	-0.136429	0.914108	-0.149248	0.881358	0.999965
103632885	0	NA	NA	NA	NA	NA
103636503	5024.52	-0.188319	0.295996	-0.63622	0.524633	0.999965
103632883	48.8549	0.38699	1.16491	0.332207	0.739733	0.999965
103636501	0	NA	NA	NA	NA	NA
103636500	0	NA	NA	NA	NA	NA
103630118	0	NA	NA	NA	NA	NA
103646731	0	NA	NA	NA	NA	NA
103646730	0	NA	NA	NA	NA	NA
103646736	0	NA	NA	NA	NA	NA
103655099	0	NA	NA	NA	NA	NA
103655096	0	NA	NA	NA	NA	NA
103655097	0	NA	NA	NA	NA	NA
103655094	3619.87	-0.202463	0.31299	-0.646867	0.517718	0.999965
109944599	0	NA	NA	NA	NA	NA
103655092	20.5942	-0.429014	2.12009	-0.202356	0.839638	0.999965
103642924	0	NA	NA	NA	NA	NA
103655090	0	NA	NA	NA	NA	NA
103655091	4.11839	3.39502	4.82071	0.704256	0.481273	NA
109944596	0	NA	NA	NA	NA	NA
109944597	2.18033	2.91715	4.87412	0.598496	0.549509	NA
103630192	3472.49	0.357581	0.313397	1.14099	0.253876	0.999965
103655065	0	NA	NA	NA	NA	NA
109943544	12.088	1.64885	2.40321	0.686106	0.492646	NA
109943545	0.500554	-0.17438	4.99715	-0.034896	0.972163	NA
109943546	0.500554	-0.17438	4.99715	-0.034896	0.972163	NA
109943547	0.544269	-2.02975	4.93234	-0.411518	0.680693	NA
109943540	0.77684	-2.36791	4.91944	-0.481339	0.630276	NA
109943541	2.05577	2.91663	4.87567	0.598199	0.549707	NA
109943542	0	NA	NA	NA	NA	NA
100217149	1066.01	-0.321916	0.37198	-0.865412	0.386813	0.999965
103648652	0	NA	NA	NA	NA	NA
109943548	7.30243	1.3217	2.73603	0.483072	0.629044	NA
109943549	15.5974	-3.49938	2.2991	-1.52206	0.127994	NA
103655062	6.36304	-2.54689	3.35243	-0.759714	0.447425	NA
103644384	2.51261	3.06796	4.85695	0.631663	0.527607	NA
103644385	0	NA	NA	NA	NA	NA
103644386	0	NA	NA	NA	NA	NA
103644387	7310.81	0.317373	0.297837	1.06559	0.286608	0.999965
103644381	1746.23	-0.262115	0.344663	-0.760495	0.446959	0.999965
103644382	1.03579	-2.60813	4.91249	-0.530918	0.595475	NA
103644383	0	NA	NA	NA	NA	NA
100279325	102.988	-0.0630487	0.868084	-0.0726297	0.942101	0.999965
103655060	20.5107	1.43512	2.23873	0.641043	0.521495	0.999965
103644388	0	NA	NA	NA	NA	NA
103644389	0	NA	NA	NA	NA	NA
109941503	2.17707	-3.17641	4.88753	-0.649902	0.515756	NA
103655544	1234.38	0.235683	0.354528	0.66478	0.506191	0.999965
103655545	8.87564	3.37451	2.90905	1.16	0.246048	NA
109944015	9.99689	1.5016	3.16096	0.475045	0.634755	NA
109944014	0	NA	NA	NA	NA	NA
109944013	0	NA	NA	NA	NA	NA
109944012	2.65541	-4.93886	4.80645	-1.02755	0.304162	NA
109944011	2.86314	0.364058	4.78777	0.0760392	0.939388	NA
109944010	0	NA	NA	NA	NA	NA
103655548	0	NA	NA	NA	NA	NA
103655549	0	NA	NA	NA	NA	NA
109944019	3423.62	0.0794363	0.304793	0.260623	0.794383	0.999965
109944018	9492.15	0.0743196	0.301478	0.246518	0.805282	0.999965
103648728	0	NA	NA	NA	NA	NA
103641342	17.0813	3.65467	2.24198	1.63011	0.103079	0.938022
103648726	2.26597	-0.855752	4.65658	-0.183773	0.854192	NA
103648727	4.11335	3.02293	4.01881	0.752195	0.451934	NA
103648724	0	NA	NA	NA	NA	NA
103648725	0	NA	NA	NA	NA	NA
103648722	0	NA	NA	NA	NA	NA
103641340	0	NA	NA	NA	NA	NA
100272576	2082.65	-0.580568	0.35637	-1.62912	0.103288	0.938022
100272571	2678.01	0.517216	0.315607	1.6388	0.101256	0.933301
100272570	7704.94	-0.261934	0.286058	-0.915669	0.359841	0.999965
100272573	1526.44	-0.347491	0.339502	-1.02353	0.306057	0.999965
103641346	0	NA	NA	NA	NA	NA
100273746	320.015	0.584475	0.521501	1.12076	0.262392	0.999965
100284657	5.97277	0.672015	3.84405	0.174819	0.861222	NA
103644192	3.47181	-5.28622	4.71931	-1.12013	0.26266	NA
100279276	3829.02	0.11239	0.318631	0.352727	0.724293	0.999965
103653335	7.725	3.53433	3.07473	1.14948	0.250359	NA
100193631	5737.91	0.226449	0.298396	0.758886	0.44792	0.999965
541791	18596.5	-0.454176	0.282355	-1.60853	0.10772	0.943892
100281901	9.90745	-3.15535	2.74074	-1.15128	0.249619	NA
103633867	0	NA	NA	NA	NA	NA
103637365	0	NA	NA	NA	NA	NA
103633865	0	NA	NA	NA	NA	NA
103633863	0	NA	NA	NA	NA	NA
103637361	0	NA	NA	NA	NA	NA
103633860	0	NA	NA	NA	NA	NA
103637369	0	NA	NA	NA	NA	NA
103633869	0	NA	NA	NA	NA	NA
103633868	0.913678	2.25755	4.91242	0.45956	0.645832	NA
100282432	7929.69	-0.21607	0.290464	-0.743881	0.456949	0.999965
103652017	0	NA	NA	NA	NA	NA
103652016	0	NA	NA	NA	NA	NA
103652015	0	NA	NA	NA	NA	NA
103652014	1.55368	-2.94834	4.90515	-0.60107	0.547793	NA
103652012	0	NA	NA	NA	NA	NA
103652011	1686.89	0.454975	0.389764	1.16731	0.243085	0.999965
103652010	0	NA	NA	NA	NA	NA
100279664	0	NA	NA	NA	NA	NA
100382702	919.663	-0.122892	0.388128	-0.316627	0.751526	0.999965
103648654	0	NA	NA	NA	NA	NA
100193551	9891.1	-0.111338	0.297253	-0.374557	0.70799	0.999965
103647128	675.941	-0.051582	0.409567	-0.125943	0.899777	0.999965
103647124	481.527	-0.371248	0.462433	-0.802815	0.422082	0.999965
103647127	586.766	0.772462	0.426748	1.81011	0.0702781	0.858606
103647121	0	NA	NA	NA	NA	NA
103647120	0	NA	NA	NA	NA	NA
103647123	0	NA	NA	NA	NA	NA
103643815	2.05577	2.91663	4.87567	0.598199	0.549707	NA
103643817	0	NA	NA	NA	NA	NA
103643811	0	NA	NA	NA	NA	NA
103648655	0	NA	NA	NA	NA	NA
103643812	3393.9	-0.235083	0.307084	-0.765534	0.443954	0.999965
100281643	135.769	0.852205	0.742359	1.14797	0.250982	0.999965
103645410	0	NA	NA	NA	NA	NA
103645417	0	NA	NA	NA	NA	NA
103645416	0	NA	NA	NA	NA	NA
103645415	0	NA	NA	NA	NA	NA
606461	984.068	0.314502	0.371797	0.845896	0.397611	0.999965
103645419	14.5958	1.25892	2.01515	0.624726	0.532151	NA
103645418	0	NA	NA	NA	NA	NA
109945656	0	NA	NA	NA	NA	NA
109945657	0	NA	NA	NA	NA	NA
109945654	1038.06	-0.501883	0.430019	-1.16712	0.243162	0.999965
109945655	0	NA	NA	NA	NA	NA
109945652	0	NA	NA	NA	NA	NA
109945653	0.685258	2.01745	4.91934	0.410105	0.681729	NA
109945650	6.39574	3.80532	4.03279	0.943595	0.345377	NA
109945651	0	NA	NA	NA	NA	NA
109945658	2.9071	3.13389	4.84798	0.646433	0.517999	NA
109945659	0	NA	NA	NA	NA	NA
100501819	4.92332	2.2965	3.71474	0.618212	0.536436	NA
109941466	0	NA	NA	NA	NA	NA
100274629	1.21129	2.44638	4.90814	0.498432	0.61818	NA
100274625	2407.52	-0.000501979	0.317858	-0.00157926	0.99874	0.999965
100274624	17.2946	-0.891751	1.87859	-0.47469	0.635008	0.999965
100274623	24.9586	0.676657	1.64849	0.41047	0.681461	0.999965
100384662	209.247	-0.124205	0.612516	-0.202778	0.839308	0.999965
100384660	0	NA	NA	NA	NA	NA
100384665	1568.86	0.466226	0.352461	1.32277	0.18591	0.999965
103644418	0	NA	NA	NA	NA	NA
100191361	3007.95	-0.0477494	0.310762	-0.153653	0.877884	0.999965
100282981	4584.19	-0.298451	0.31602	-0.944406	0.344962	0.999965
100501810	751.569	-0.0535657	0.400492	-0.13375	0.8936	0.999965
100278136	0	NA	NA	NA	NA	NA
100278135	0	NA	NA	NA	NA	NA
100278132	298.256	0.437239	0.534736	0.817673	0.413544	0.999965
103628690	3.65471	3.34923	4.82637	0.693944	0.487717	NA
109941460	0	NA	NA	NA	NA	NA
100501815	0	NA	NA	NA	NA	NA
ZeamMp170	6.62646	-0.805864	2.91969	-0.27601	0.782541	NA
111590605	0	NA	NA	NA	NA	NA
103627559	0	NA	NA	NA	NA	NA
100501817	7539.75	-0.489262	0.300985	-1.62554	0.104048	0.938592
100304403	1273.21	0.329452	0.360731	0.913289	0.361091	0.999965
103627553	0	NA	NA	NA	NA	NA
100304401	902.192	-1.8988	0.446772	-4.25005	2.14e-05	0.00707595
100304400	0	NA	NA	NA	NA	NA
100304407	563.954	0.041629	0.435326	0.0956273	0.923817	0.999965
100304406	1188.63	-0.860556	0.356777	-2.41203	0.0158641	0.470324
111589583	0	NA	NA	NA	NA	NA
103627555	0	NA	NA	NA	NA	NA
ZeamMp171	0	NA	NA	NA	NA	NA
103650414	0	NA	NA	NA	NA	NA
100193012	2859.01	-0.571716	0.421636	-1.35595	0.175116	0.999965
103650410	6.83355	-2.07064	3.23243	-0.640582	0.521795	NA
103650413	0	NA	NA	NA	NA	NA
103650412	0	NA	NA	NA	NA	NA
542008	3450.45	-0.658841	0.312463	-2.10854	0.0349845	0.678592
542468	11095	-0.104229	0.283006	-0.368291	0.712656	0.999965
103650419	1.73008	0.0466671	4.69289	0.0099442	0.992066	NA
103650418	0	NA	NA	NA	NA	NA
542009	202.744	-0.390219	0.64252	-0.607326	0.543635	0.999965
ZeamMp172	0	NA	NA	NA	NA	NA
103653854	972.556	0.0396978	0.373277	0.10635	0.915305	0.999965
103653855	2.96945	3.19356	4.84265	0.659465	0.509597	NA
100191909	6577.71	0.517194	0.29932	1.7279	0.084007	0.895355
103653857	0	NA	NA	NA	NA	NA
103653851	135.838	-0.767418	0.732282	-1.04798	0.294648	0.999965
103653852	0	NA	NA	NA	NA	NA
100277702	30.7716	-0.104896	1.44901	-0.0723919	0.94229	0.999965
103653859	0	NA	NA	NA	NA	NA
109939581	84.8562	-0.1612	0.903827	-0.178353	0.858446	0.999965
109939580	18.9982	-2.52069	2.11931	-1.18939	0.234285	0.999965
109939583	0	NA	NA	NA	NA	NA
109939582	302.151	-0.378739	0.537855	-0.704165	0.48133	0.999965
109939585	0	NA	NA	NA	NA	NA
100276660	2.00221	-0.155112	4.67499	-0.0331791	0.973532	NA
100276663	163.54	-1.16528	0.724261	-1.60893	0.107632	0.943723
109939586	0	NA	NA	NA	NA	NA
109939589	0	NA	NA	NA	NA	NA
109939588	1.72919	0.506522	4.71171	0.107503	0.91439	NA
100276669	0	NA	NA	NA	NA	NA
100280051	654.495	0.526567	0.421648	1.24883	0.211728	0.999965
103648114	0	NA	NA	NA	NA	NA
100284278	1164.62	-0.202258	0.358082	-0.564836	0.572186	0.999965
100382361	5549.6	-0.412775	0.291742	-1.41486	0.157109	0.999965
100382363	1026.5	-0.000167226	0.374096	-0.000447015	0.999643	0.999965
100382365	181.568	0.162895	0.676445	0.24081	0.809702	0.999965
103629353	0	NA	NA	NA	NA	NA
100382368	0	NA	NA	NA	NA	NA
100382369	240.306	0.313885	0.601945	0.521451	0.602053	0.999965
103629350	22.3586	-1.16418	1.79358	-0.649085	0.516283	0.999965
100272960	1619.16	-0.241198	0.340228	-0.708929	0.478369	0.999965
100272966	1244.09	0.886002	0.363835	2.43517	0.0148846	0.452006
100272967	57.6615	0.876029	1.06912	0.819393	0.412562	0.999965
100272964	612.847	-0.241971	0.427591	-0.565894	0.571466	0.999965
103629356	98805.8	-0.131717	0.274779	-0.479355	0.631686	0.999965
100272968	1762.98	0.0105677	0.331164	0.0319107	0.974543	0.999965
100272969	280.314	-0.0395131	0.549638	-0.0718893	0.94269	0.999965
103627081	0	NA	NA	NA	NA	NA
542326	0	NA	NA	NA	NA	NA
103627085	4.78436	1.78929	3.72726	0.480055	0.631188	NA
103627087	0	NA	NA	NA	NA	NA
103627088	19.2424	3.21194	2.13858	1.5019	0.133123	0.982666
103627089	385.504	0.515508	0.492759	1.04617	0.295485	0.999965
100303875	2856.16	-0.216849	0.335506	-0.646334	0.518063	0.999965
100281122	39.989	-0.849644	1.27671	-0.665494	0.505735	0.999965
100382101	17.8282	0.289291	1.82462	0.158549	0.874024	0.999965
100382096	4625.41	-0.141942	0.301747	-0.470399	0.63807	0.999965
103627909	0	NA	NA	NA	NA	NA
100382094	37.9687	0.295322	1.39255	0.212073	0.83205	0.999965
100382095	180.227	0.00219469	0.651476	0.00336879	0.997312	0.999965
845200	2329.29	-2.87716	1.73315	-1.66008	0.0968987	0.924094
100382090	31.1936	0.97904	1.43019	0.684554	0.493625	0.999965
100382091	16364.8	-0.0276159	0.309987	-0.0890871	0.929013	0.999965
100277844	77.7227	-0.0143491	0.940217	-0.0152615	0.987824	0.999965
100382098	264.284	-0.751904	0.574485	-1.30883	0.190591	0.999965
100382099	5317.67	0.0449763	0.294105	0.152926	0.878457	0.999965
100283056	1644.09	0.268356	0.358012	0.749573	0.453512	0.999965
845176	31.6556	-1.54679	1.59286	-0.971075	0.331511	0.999965
100285722	540.964	0.917464	0.472613	1.94126	0.0522267	0.78959
103655939	380.354	0.235534	0.515237	0.457137	0.647572	0.999965
103655938	0	NA	NA	NA	NA	NA
542250	0	NA	NA	NA	NA	NA
103655935	0	NA	NA	NA	NA	NA
845194	241.799	-0.627319	0.652838	-0.960911	0.336597	0.999965
103655936	0	NA	NA	NA	NA	NA
103655930	0	NA	NA	NA	NA	NA
103655932	0	NA	NA	NA	NA	NA
100276081	1.29473	-2.79514	4.90815	-0.56949	0.569024	NA
100276080	1638.04	0.0871588	0.349399	0.249454	0.80301	0.999965
100276082	0	NA	NA	NA	NA	NA
100276087	4019.41	0.255676	0.312394	0.818443	0.413105	0.999965
100276086	36.4948	-0.0848223	1.32595	-0.0639708	0.948993	0.999965
100276089	4603.58	0.0889229	0.295683	0.300737	0.763615	0.999965
100191603	5714.43	-0.130846	0.294355	-0.444517	0.656669	0.999965
100193361	1196.36	-0.311265	0.377968	-0.823521	0.410212	0.999965
100193362	18118.8	-0.369771	0.277876	-1.33071	0.183286	0.999965
100383940	3.47506	0.282738	4.63097	0.0610538	0.951316	NA
100193364	21247.7	-0.0214223	0.282061	-0.0759493	0.939459	0.999965
100383946	4.83068	0.448977	4.18097	0.107386	0.914483	NA
100193366	2.96945	3.19356	4.84265	0.659465	0.509597	NA
100193368	4147.04	-0.217992	0.298224	-0.730969	0.464798	0.999965
100193369	35.4766	-0.0959303	1.43501	-0.0668498	0.946701	0.999965
100383949	1684.16	0.00981268	0.343006	0.0286079	0.977177	0.999965
100383948	216.624	-0.142185	0.607946	-0.233877	0.81508	0.999965
103652594	0	NA	NA	NA	NA	NA
100192942	368.017	0.613306	0.496878	1.23432	0.217084	0.999965
100192940	410.129	-0.879641	0.495809	-1.77415	0.0760378	0.875775
100278959	66.5936	-2.54974	1.48245	-1.71996	0.0854403	0.903009
100192945	527.434	0.187965	0.446149	0.421306	0.673531	0.999965
100192944	5012.86	-0.0213334	0.294934	-0.072333	0.942337	0.999965
100278954	647.138	0.015853	0.414408	0.0382547	0.969485	0.999965
100192949	23233.8	-0.324115	0.300944	-1.07699	0.281483	0.999965
100192948	18.671	0.208917	1.84433	0.113276	0.909812	0.999965
100278951	352.205	-1.34842	0.52035	-2.59137	0.0095596	0.362431
100278950	428.864	0.3386	0.497742	0.680273	0.496331	0.999965
100278953	2787.29	-0.246416	0.321663	-0.766069	0.443636	0.999965
103652593	2416.16	0.441677	0.333989	1.32243	0.186025	0.999965
100280151	5110.78	0.606918	0.324017	1.87311	0.0610537	0.822251
100277841	2.12432	-4.61694	4.81185	-0.959493	0.337311	NA
100193096	217.524	-1.31366	0.605938	-2.16798	0.03016	0.644684
100193104	0	NA	NA	NA	NA	NA
100193094	199.192	-0.68414	0.626679	-1.09169	0.274969	0.999965
103626758	1038.77	0.0049259	0.372187	0.013235	0.98944	0.999965
100193092	9.6122	-0.0285564	2.43505	-0.0117272	0.990643	NA
100279072	1584.54	-0.260034	0.37209	-0.698847	0.484648	0.999965
100193090	4781.98	-0.0331113	0.300117	-0.110328	0.912149	0.999965
100193091	2201.77	0.170515	0.320301	0.532358	0.594478	0.999965
103626751	0	NA	NA	NA	NA	NA
103626750	55.6283	-1.92941	1.2385	-1.55785	0.119269	0.963458
103626757	99.0941	1.43241	0.931272	1.53812	0.124019	0.970562
100191368	12472.4	-0.351672	0.292419	-1.20263	0.229118	0.999965
103626754	0	NA	NA	NA	NA	NA
STRG.18598	26.9083	1.5234	1.54401	0.98665	0.323814	0.999965
109940259	0	NA	NA	NA	NA	NA
109940258	0	NA	NA	NA	NA	NA
103640431	0	NA	NA	NA	NA	NA
100192882	414.244	-0.288832	0.476167	-0.606578	0.544131	0.999965
103628619	0	NA	NA	NA	NA	NA
103628614	0	NA	NA	NA	NA	NA
103640436	0	NA	NA	NA	NA	NA
103628616	0	NA	NA	NA	NA	NA
103628610	0	NA	NA	NA	NA	NA
100501933	2032.73	0.151543	0.324434	0.4671	0.640428	0.999965
103628612	0	NA	NA	NA	NA	NA
100501931	68.6137	1.60787	1.00322	1.6027	0.109	0.947877
100285099	1617.11	-0.134944	0.345326	-0.390773	0.695965	0.999965
100275050	0	NA	NA	NA	NA	NA
100281040	16694.8	-0.398773	0.306617	-1.30056	0.193409	0.999965
103626465	0.685258	2.01745	4.91934	0.410105	0.681729	NA
100274592	19817.8	0.617145	0.340824	1.81074	0.070181	0.858606
100193262	4838.63	0.123	0.294795	0.41724	0.676503	0.999965
541967	8962.2	0.088848	0.284607	0.312178	0.754906	0.999965
109940253	29.7145	0.619276	1.4644	0.422886	0.672378	0.999965
103636658	14.8473	4.58208	2.86506	1.5993	0.109755	NA
103628693	0	NA	NA	NA	NA	NA
109940252	68.3019	0.193262	0.990986	0.19502	0.845378	0.999965
109940255	0	NA	NA	NA	NA	NA
100192891	14167.6	-0.357814	0.280343	-1.27635	0.201833	0.999965
103647429	0	NA	NA	NA	NA	NA
STRG.21416	6.50915	-0.174412	2.9158	-0.059816	0.952302	NA
100191416	1027.88	0.0656705	0.391018	0.167948	0.866624	0.999965
111590701	0	NA	NA	NA	NA	NA
111590700	22.8328	-0.534642	1.63894	-0.326212	0.744264	0.999965
111590703	0	NA	NA	NA	NA	NA
111590702	47.0885	-0.623683	1.17006	-0.533035	0.59401	0.999965
111590705	0	NA	NA	NA	NA	NA
111590704	0.742812	1.089	4.86136	0.224011	0.822748	NA
111590707	0	NA	NA	NA	NA	NA
111590706	0	NA	NA	NA	NA	NA
111590709	25.6216	-0.345502	1.54151	-0.224132	0.822655	0.999965
111590708	8.20782	-1.31511	2.59371	-0.507038	0.612128	NA
100278822	3111.11	0.101301	0.306683	0.330311	0.741165	0.999965
100286307	22.8983	-1.1902	1.62777	-0.731185	0.464666	0.999965
100283142	5744.14	-0.105614	0.290958	-0.362987	0.716614	0.999965
100283143	3.77862	-0.381118	3.64937	-0.104434	0.916825	NA
100283144	0	NA	NA	NA	NA	NA
100283145	3668.93	-0.204368	0.349849	-0.584161	0.559112	0.999965
100283146	2231.46	-0.571272	0.319682	-1.787	0.0739376	0.86914
100283147	3231.06	-0.933119	0.326214	-2.86045	0.00423035	0.236421
100283148	48.5802	0.603544	1.17087	0.515464	0.606229	0.999965
103626620	1900.63	0.313633	0.336534	0.931952	0.351361	0.999965
100273851	1599.18	-0.213816	0.381128	-0.561008	0.574792	0.999965
103633830	0	NA	NA	NA	NA	NA
103633832	0	NA	NA	NA	NA	NA
103626600	28.3057	1.84609	1.49042	1.23864	0.215479	0.999965
100278774	6394.3	0.224521	0.290324	0.773349	0.439316	0.999965
103647683	0	NA	NA	NA	NA	NA
103640671	9.41592	2.73265	2.85399	0.957485	0.338322	NA
103640673	2314.53	-0.128234	0.339908	-0.377261	0.70598	0.999965
103640674	52.3963	-0.383449	1.16291	-0.329732	0.741602	0.999965
103640675	461.246	0.0632767	0.469513	0.134771	0.892793	0.999965
103640676	2243.15	0.836219	0.462337	1.80868	0.070501	0.858606
103640677	753.807	0.0727607	0.405011	0.179651	0.857426	0.999965
103640678	28.631	0.243966	1.49342	0.163361	0.870235	0.999965
103640679	43.2023	2.83312	1.27414	2.22355	0.0261789	0.610803
109945511	0	NA	NA	NA	NA	NA
109945510	160.078	1.95443	1.01186	1.93153	0.053418	0.793615
109945513	10.3164	-2.96398	2.73897	-1.08215	0.279186	NA
109945512	0	NA	NA	NA	NA	NA
109945515	0	NA	NA	NA	NA	NA
109945514	0	NA	NA	NA	NA	NA
109945517	0	NA	NA	NA	NA	NA
109945516	0	NA	NA	NA	NA	NA
109945519	0	NA	NA	NA	NA	NA
109945518	0	NA	NA	NA	NA	NA
100126898	57869.2	1.65788	0.273826	6.0545	1.41e-09	2.17e-06
103647689	353.369	-0.307943	0.512802	-0.60051	0.548166	0.999965
100285240	1013.27	0.0805066	0.370853	0.217085	0.828142	0.999965
100280781	66.2389	0.096514	1.0043	0.0961009	0.92344	0.999965
100280787	3682.57	-0.257661	0.319957	-0.805298	0.420648	0.999965
100280786	475.001	0.562607	0.484788	1.16052	0.245836	0.999965
542324	5126.29	-1.76852	0.463985	-3.81159	0.000138076	0.0286617
100280789	126.092	0.145233	0.758953	0.191359	0.848244	0.999965
100280788	0	NA	NA	NA	NA	NA
100281836	12916.9	-0.362838	0.283501	-1.27985	0.200598	0.999965
103630970	0	NA	NA	NA	NA	NA
103630972	0	NA	NA	NA	NA	NA
103630973	0	NA	NA	NA	NA	NA
103630975	0	NA	NA	NA	NA	NA
103630976	0	NA	NA	NA	NA	NA
103630977	0	NA	NA	NA	NA	NA
103636013	11.9138	2.36445	2.55656	0.924854	0.355042	NA
103630979	112.76	0.17142	0.815538	0.210193	0.833517	0.999965
100502357	722.982	-0.434291	0.45598	-0.952433	0.340877	0.999965
100284492	0	NA	NA	NA	NA	NA
100502355	14.7285	1.75765	2.05497	0.855314	0.392377	NA
100284490	645.468	-0.353834	0.42977	-0.82331	0.410332	0.999965
100284497	441.087	0.132436	0.494217	0.267972	0.788721	0.999965
100284496	44.3326	0.339354	1.22349	0.277365	0.7815	0.999965
100502351	1631.56	0.445156	0.351865	1.26513	0.205824	0.999965
100284494	388.127	-0.083822	0.529802	-0.158214	0.874288	0.999965
100284499	46599.3	-0.133403	0.303246	-0.439918	0.659996	0.999965
100284498	117.618	-0.590107	0.779114	-0.757407	0.448806	0.999965
100502358	1181.57	-0.113056	0.368183	-0.307065	0.758794	0.999965
100304362	36.0959	-1.25554	1.36455	-0.920112	0.357514	0.999965
100304363	0	NA	NA	NA	NA	NA
100304360	1138.01	-0.522418	0.400384	-1.30479	0.191964	0.999965
100304361	1571.41	-0.17525	0.415455	-0.421826	0.673152	0.999965
100304366	38.173	-0.427474	1.31252	-0.325689	0.74466	0.999965
100216913	1296.27	-0.351541	0.353758	-0.993734	0.320353	0.999965
100304364	39.7165	-3.1924	1.69231	-1.88642	0.059239	0.817623
100304368	1199.36	0.647642	0.361222	1.79292	0.0729858	0.867702
100304369	5776.8	0.200522	0.299161	0.670281	0.502679	0.999965
100285093	0	NA	NA	NA	NA	NA
100278385	3386.54	0.326507	0.304224	1.07325	0.28316	0.999965
111590248	1.00176	-0.174367	4.78474	-0.0364422	0.97093	NA
100217252	63.8014	-0.00803781	1.02732	-0.00782405	0.993757	0.999965
111589237	397.463	-0.0243544	0.511599	-0.0476044	0.962032	0.999965
111589236	1169.21	-0.565741	0.387977	-1.45818	0.144791	0.99763
111589235	6.2901	-0.324507	3.77268	-0.0860151	0.931454	NA
111589234	8.52471	3.45692	2.9625	1.16689	0.243254	NA
100281788	357.286	-0.457288	0.504986	-0.905545	0.365177	0.999965
100281789	2523.68	-0.762917	0.317973	-2.39931	0.0164258	0.478416
111589231	1742.14	0.0417808	0.353383	0.118231	0.905885	0.999965
111589230	526.06	0.0357782	0.441189	0.0810949	0.935366	0.999965
100281784	55.6539	0.787884	1.11501	0.706617	0.479804	0.999965
100281786	19.3499	0.350613	1.75134	0.200197	0.841327	0.999965
100281787	1182.69	0.464753	0.357032	1.30171	0.193015	0.999965
100281782	11652.1	-0.343455	0.294666	-1.16557	0.243787	0.999965
111589238	33.1976	-1.03807	1.37354	-0.755762	0.449792	0.999965
103628979	0	NA	NA	NA	NA	NA
103628978	0	NA	NA	NA	NA	NA
103628970	576.806	-0.0290747	0.428545	-0.0678452	0.945909	0.999965
103628973	0	NA	NA	NA	NA	NA
103628972	0	NA	NA	NA	NA	NA
103628975	327.868	-0.0505637	0.534191	-0.0946547	0.924589	0.999965
103628977	9.22553	-1.78061	2.48513	-0.716504	0.47368	NA
100281615	1814.2	-0.00788312	0.379029	-0.0207982	0.983407	0.999965
100283563	348.178	-0.00721557	0.558644	-0.0129162	0.989695	0.999965
100282366	6735.67	-0.188131	0.30855	-0.609726	0.542043	0.999965
109945276	107.271	-0.449692	0.814834	-0.551882	0.581029	0.999965
100284119	962.353	0.136503	0.377736	0.36137	0.717823	0.999965
100276292	0	NA	NA	NA	NA	NA
100282760	9541.64	-0.228267	0.287355	-0.794372	0.426979	0.999965
100280619	63.9664	-0.543204	1.02241	-0.5313	0.595211	0.999965
100502175	573.029	0.216829	0.432197	0.50169	0.615886	0.999965
103636016	10669.5	0.167297	0.294092	0.568859	0.569452	0.999965
100216587	30.3331	-0.298932	1.43385	-0.208482	0.834852	0.999965
100282954	1388.94	0.0963299	0.346417	0.278075	0.780955	0.999965
103637166	0	NA	NA	NA	NA	NA
103637164	0	NA	NA	NA	NA	NA
103637162	0.77684	-2.36791	4.91944	-0.481339	0.630276	NA
103637163	0.77684	-2.36791	4.91944	-0.481339	0.630276	NA
103637160	0.77684	-2.36791	4.91944	-0.481339	0.630276	NA
109943509	5507.66	-0.333319	0.292126	-1.14101	0.253866	0.999965
100502173	8369.62	0.0607155	0.315081	0.192698	0.847195	0.999965
542007	5581.21	0.228042	0.295407	0.771956	0.440141	0.999965
103637168	0	NA	NA	NA	NA	NA
103637169	0	NA	NA	NA	NA	NA
103648257	2421.75	0.62267	0.513527	1.21254	0.225307	0.999965
103648254	77.0741	-0.499171	0.958126	-0.520987	0.602376	0.999965
103648255	7.42013	6.09966	3.43675	1.77483	0.0759254	NA
103648252	49.165	0.288856	1.16691	0.247538	0.804492	0.999965
103648253	12.0017	2.65633	2.62109	1.01344	0.310849	NA
103648250	7124.57	-0.428348	0.306501	-1.39754	0.162251	0.999965
103648251	0	NA	NA	NA	NA	NA
103636018	8753.12	-0.429548	0.285925	-1.50231	0.133017	0.982666
103648258	1431.87	-0.458642	0.349284	-1.31309	0.189153	0.999965
cl12999_1(729)	4788.9	0.465866	0.39747	1.17208	0.241166	0.999965
103632609	0	NA	NA	NA	NA	NA
100283926	0	NA	NA	NA	NA	NA
100283927	737.739	0.0423833	0.39992	0.105979	0.915599	0.999965
100283924	245.694	7.87825	2.81689	2.79679	0.00516124	0.260101
103632603	0	NA	NA	NA	NA	NA
100283922	56.5917	-0.0113913	1.0996	-0.0103595	0.991734	0.999965
100283923	0	NA	NA	NA	NA	NA
103632606	0	NA	NA	NA	NA	NA
100285350	599.51	-0.231062	0.457263	-0.505314	0.613338	0.999965
100274242	615.296	0.675522	0.425017	1.5894	0.11197	0.956496
100272537	1881.45	0.215876	0.329318	0.655526	0.512129	0.999965
542741	11251.4	-0.462531	0.304377	-1.5196	0.128611	0.974755
109943507	0	NA	NA	NA	NA	NA
100274273	1910.81	0.0199452	0.34006	0.058652	0.953229	0.999965
103648872	5.08743	3.56754	4.44892	0.80189	0.422616	NA
103648873	0	NA	NA	NA	NA	NA
103648870	0	NA	NA	NA	NA	NA
100286258	70.3879	-2.14538	1.07358	-1.99834	0.0456799	0.751357
103648876	0	NA	NA	NA	NA	NA
103648874	0	NA	NA	NA	NA	NA
103648875	0	NA	NA	NA	NA	NA
100286253	851.55	-0.102245	0.446287	-0.229101	0.818791	0.999965
100286251	16.4618	-3.36002	2.27165	-1.47911	0.139111	0.990294
100283746	646.888	-0.069597	0.420688	-0.165436	0.868601	0.999965
100286255	0	NA	NA	NA	NA	NA
100286254	8254.09	0.263402	0.296362	0.888784	0.374119	0.999965
103626252	0	NA	NA	NA	NA	NA
103626253	168.911	0.89376	0.71729	1.24602	0.212756	0.999965
103629206	2.74103	3.13342	4.84936	0.646151	0.518182	NA
103626256	0	NA	NA	NA	NA	NA
103629201	31.5556	-1.70955	1.42105	-1.20302	0.228969	0.999965
103626254	0	NA	NA	NA	NA	NA
103634609	0	NA	NA	NA	NA	NA
103634606	0	NA	NA	NA	NA	NA
100279036	12.9641	-0.068565	2.13484	-0.0321172	0.974379	NA
103634604	0	NA	NA	NA	NA	NA
103634605	0	NA	NA	NA	NA	NA
103638383	3167.14	0.27595	0.321693	0.857803	0.391001	0.999965
103638382	202.72	0.304267	0.6255	0.486439	0.626656	0.999965
103634600	0	NA	NA	NA	NA	NA
103634601	2095.78	0.594765	0.336873	1.76555	0.0774719	0.880276
109940742	0	NA	NA	NA	NA	NA
109940826	0	NA	NA	NA	NA	NA
109940827	0	NA	NA	NA	NA	NA
109940824	0	NA	NA	NA	NA	NA
109940825	0	NA	NA	NA	NA	NA
109940822	0	NA	NA	NA	NA	NA
109940823	0	NA	NA	NA	NA	NA
109940820	0	NA	NA	NA	NA	NA
109940821	0	NA	NA	NA	NA	NA
MIR395f_2	0	NA	NA	NA	NA	NA
109940740	0	NA	NA	NA	NA	NA
MIR395a_2	0	NA	NA	NA	NA	NA
MIR395b_2	0	NA	NA	NA	NA	NA
109940829	0	NA	NA	NA	NA	NA
109942454	0	NA	NA	NA	NA	NA
100280696	4063.3	-0.202441	0.300549	-0.673571	0.500584	0.999965
103645169	0	NA	NA	NA	NA	NA
103645168	0	NA	NA	NA	NA	NA
103645163	0	NA	NA	NA	NA	NA
103645161	0	NA	NA	NA	NA	NA
103645160	0	NA	NA	NA	NA	NA
103645166	0	NA	NA	NA	NA	NA
103645165	0	NA	NA	NA	NA	NA
103645164	0	NA	NA	NA	NA	NA
103642313	0	NA	NA	NA	NA	NA
103637839	0	NA	NA	NA	NA	NA
542163	521.273	1.45606	0.51974	2.80151	0.00508637	0.258521
103641884	1.08854	-2.60631	4.91242	-0.530556	0.595727	NA
103637831	2340	0.0702364	0.318539	0.220495	0.825486	0.999965
103641886	19.9361	-0.136154	1.7298	-0.0787106	0.937263	0.999965
103641887	15.5554	0.864564	1.97804	0.437081	0.662053	NA
103641880	0	NA	NA	NA	NA	NA
103641882	0	NA	NA	NA	NA	NA
103641883	20888.5	-0.35303	0.284212	-1.24214	0.214186	0.999965
103628156	0	NA	NA	NA	NA	NA
103628155	0.272134	-1.46167	4.96697	-0.294279	0.768545	NA
103628154	0	NA	NA	NA	NA	NA
103628153	0	NA	NA	NA	NA	NA
103649015	0	NA	NA	NA	NA	NA
103628151	0	NA	NA	NA	NA	NA
103628150	0	NA	NA	NA	NA	NA
103639474	0	NA	NA	NA	NA	NA
100273669	1266.69	0.0645168	0.382508	0.168668	0.866058	0.999965
103639472	15.2047	1.22068	2.08022	0.586803	0.557336	NA
103639473	0	NA	NA	NA	NA	NA
103639470	8.27791	-6.53978	3.29008	-1.98773	0.046842	NA
103639471	0	NA	NA	NA	NA	NA
100191147	2649.75	0.179981	0.312433	0.576064	0.564572	0.999965
100191144	686.629	-0.0431889	0.407536	-0.105976	0.915602	0.999965
100191145	9776.5	0.31531	0.333388	0.945775	0.344263	0.999965
100191142	1722.84	-0.319625	0.333203	-0.959252	0.337432	0.999965
100191140	30665	-0.55162	0.278447	-1.98106	0.0475846	0.760743
100191141	0	NA	NA	NA	NA	NA
100273537	1013.7	0.379569	0.384342	0.987579	0.323359	0.999965
100273664	3192.62	-0.357935	0.306668	-1.16717	0.243141	0.999965
100191149	4149.44	-0.224578	0.298196	-0.753122	0.451377	0.999965
103635958	5528.16	0.0764213	0.296334	0.257889	0.796493	0.999965
103649018	0	NA	NA	NA	NA	NA
109942451	0	NA	NA	NA	NA	NA
103639606	510.929	-0.15148	0.444754	-0.340593	0.73341	0.999965
100273660	315.31	-0.136028	0.52403	-0.25958	0.795187	0.999965
100383775	4585.32	-0.414683	0.334743	-1.23881	0.215416	0.999965
542059	14160	0.675757	0.366437	1.84413	0.0651643	0.838695
103641269	10.9767	0.144627	2.28377	0.0633284	0.949505	NA
MIR390a_1	0.760152	-0.724669	4.88247	-0.148423	0.882009	NA
MIR390b_1	0	NA	NA	NA	NA	NA
103641260	4.97192	-3.36374	3.69087	-0.911369	0.362101	NA
103641261	0	NA	NA	NA	NA	NA
103641262	46.4006	5.63834	1.57243	3.58575	0.000336116	0.0563533
103641263	96.2669	-1.00087	0.916164	-1.09246	0.274632	0.999965
103641264	0	NA	NA	NA	NA	NA
103641266	0	NA	NA	NA	NA	NA
100276317	11304.1	-0.219975	0.281636	-0.781059	0.434768	0.999965
100381751	206.409	-0.217692	0.637695	-0.341374	0.732822	0.999965
100276804	10.5588	-2.91487	2.70093	-1.07921	0.280494	NA
109942453	0	NA	NA	NA	NA	NA
100857050	0	NA	NA	NA	NA	NA
100384507	241.385	1.12657	0.629494	1.78964	0.0735113	0.868423
100282267	2886.58	-0.140296	0.326653	-0.429497	0.667562	0.999965
100281811	14770.5	0.153347	0.32943	0.465493	0.641579	0.999965
100272306	2036.74	-0.0950041	0.326264	-0.291188	0.770908	0.999965
109942538	0	NA	NA	NA	NA	NA
109942539	0	NA	NA	NA	NA	NA
109942536	0	NA	NA	NA	NA	NA
109942537	0	NA	NA	NA	NA	NA
109942534	0	NA	NA	NA	NA	NA
109942535	0	NA	NA	NA	NA	NA
109942532	0	NA	NA	NA	NA	NA
109942533	16.7858	3.21208	2.30807	1.39168	0.16402	0.999965
109942531	0	NA	NA	NA	NA	NA
103635159	0	NA	NA	NA	NA	NA
103635158	5947.25	0.267385	0.290548	0.92028	0.357426	0.999965
541875	11920.7	-0.0352074	0.281229	-0.125191	0.900372	0.999965
100283415	4188.46	-0.236062	0.302533	-0.780286	0.435223	0.999965
100278634	0	NA	NA	NA	NA	NA
103635151	0	NA	NA	NA	NA	NA
103635150	5.32284	5.57297	3.93652	1.41571	0.15686	NA
103635152	0	NA	NA	NA	NA	NA
103635155	0	NA	NA	NA	NA	NA
103635154	19778	-0.179514	0.277166	-0.647678	0.517193	0.999965
103635157	0	NA	NA	NA	NA	NA
103632244	7.27623	0.986686	3.15584	0.312655	0.754543	NA
100284223	458.899	0.130704	0.470239	0.277952	0.781049	0.999965
100284224	39.0105	1.22218	1.39237	0.877769	0.380069	0.999965
100240698	8277.87	0.0231353	0.285485	0.0810384	0.935411	0.999965
103633172	592.294	-0.047295	0.425204	-0.111229	0.911435	0.999965
103631728	0	NA	NA	NA	NA	NA
103631729	658.746	1.27435	0.439233	2.9013	0.00371614	0.222926
103631726	106.106	0.0202654	0.817583	0.024787	0.980225	0.999965
103631727	0	NA	NA	NA	NA	NA
103631724	439.382	0.248531	0.493107	0.50401	0.614254	0.999965
103651217	40.2721	-1.07311	1.2598	-0.851812	0.394318	0.999965
103651210	99.9827	1.45912	0.861694	1.69331	0.0903961	0.913566
103631723	740.913	0.215305	0.401419	0.53636	0.591709	0.999965
103631720	0	NA	NA	NA	NA	NA
103651213	2.07157	-3.17683	4.88591	-0.650203	0.515561	NA
103631735	0	NA	NA	NA	NA	NA
109940004	20.9698	0.782616	1.72528	0.453617	0.650105	0.999965
107546751	3.35515	-1.956	3.90599	-0.500769	0.616534	NA
109940006	4.85217	-1.83238	3.74541	-0.489233	0.624677	NA
109940007	634.246	0.0278498	0.423814	0.0657124	0.947607	0.999965
107546754	29.7449	1.03081	1.53963	0.669516	0.503167	0.999965
109940001	4.21063	-2.3675	3.97544	-0.59553	0.551489	NA
109940002	0	NA	NA	NA	NA	NA
107546757	400.582	-1.22912	0.485375	-2.53232	0.0113312	0.393061
107546758	588.057	0.153155	0.439127	0.348772	0.727261	0.999965
103654537	0	NA	NA	NA	NA	NA
103654534	0	NA	NA	NA	NA	NA
103654535	0	NA	NA	NA	NA	NA
109940008	5.90114	-2.28517	3.44828	-0.662697	0.507524	NA
109940009	1.37052	2.59762	4.9051	0.529575	0.596407	NA
103654530	0	NA	NA	NA	NA	NA
109943661	0	NA	NA	NA	NA	NA
109943660	8.28157	-1.2068	2.61233	-0.461965	0.644106	NA
109943663	0	NA	NA	NA	NA	NA
109943662	0	NA	NA	NA	NA	NA
109943665	0	NA	NA	NA	NA	NA
109943664	1.59894	2.72635	4.90178	0.556196	0.578077	NA
109943667	0	NA	NA	NA	NA	NA
109943666	0	NA	NA	NA	NA	NA
109943669	4.78957	-2.76944	3.74411	-0.739679	0.459495	NA
103636717	1.21634	-0.768844	4.80945	-0.159861	0.872991	NA
103636714	2.17707	-3.17641	4.88753	-0.649902	0.515756	NA
103636715	0	NA	NA	NA	NA	NA
103636712	0	NA	NA	NA	NA	NA
103636710	3.62525	-3.59835	4.83537	-0.744172	0.456772	NA
103636711	0	NA	NA	NA	NA	NA
103649398	0	NA	NA	NA	NA	NA
103649399	0	NA	NA	NA	NA	NA
103649391	0	NA	NA	NA	NA	NA
103649392	1.82736	2.82756	4.88752	0.578526	0.562909	NA
103649393	0	NA	NA	NA	NA	NA
103649394	0	NA	NA	NA	NA	NA
103649395	0	NA	NA	NA	NA	NA
103649396	0	NA	NA	NA	NA	NA
100273547	169.187	0.329151	0.669483	0.49165	0.622967	0.999965
103632594	435.444	-0.0436388	0.50643	-0.0861696	0.931332	0.999965
100273545	45.2675	0.0695786	1.24325	0.0559653	0.955369	0.999965
100273544	2118.14	-0.282488	0.330706	-0.854199	0.392995	0.999965
100273543	1604.01	0.0578234	0.33651	0.171833	0.863569	0.999965
100273542	623.669	0.20891	0.419931	0.497487	0.618846	0.999965
103632595	20.0384	-0.17718	1.73861	-0.101909	0.918829	0.999965
100273549	383.103	0.644665	0.494955	1.30247	0.192755	0.999965
100273548	3620.23	0.13541	0.30478	0.444288	0.656834	0.999965
100276063	2652.87	-0.0354927	0.31368	-0.113149	0.909912	0.999965
103643138	71.4458	0.759473	1.01441	0.748682	0.454049	0.999965
103643139	12.136	2.06435	2.61778	0.788587	0.430353	NA
100276062	1831.86	0.228343	0.332336	0.687084	0.49203	0.999965
103643133	41.9796	0.9816	1.30432	0.752575	0.451705	0.999965
103643130	0	NA	NA	NA	NA	NA
103643131	118.035	-0.559218	0.777864	-0.718916	0.472193	0.999965
103643136	0	NA	NA	NA	NA	NA
103643137	278.711	-0.14386	0.548671	-0.262198	0.793169	0.999965
103643134	13.0129	-2.90029	2.46988	-1.17426	0.24029	NA
103643135	20.4972	-3.11662	2.15455	-1.44653	0.148028	0.999965
103649648	0	NA	NA	NA	NA	NA
103649649	3452.33	0.439571	0.312737	1.40556	0.159854	0.999965
103649646	284.698	-0.435736	0.574003	-0.759118	0.447782	0.999965
103649645	997.332	0.435108	0.376767	1.15484	0.248154	0.999965
103649643	0	NA	NA	NA	NA	NA
103649640	0	NA	NA	NA	NA	NA
100285502	5273.82	-0.304354	0.307191	-0.990765	0.3218	0.999965
100285503	21286.3	-0.519624	0.287795	-1.80553	0.0709914	0.858606
103645998	1951.97	0.23033	0.35347	0.651624	0.514644	0.999965
103646774	39.4913	-0.429656	1.36521	-0.314719	0.752975	0.999965
103635089	0	NA	NA	NA	NA	NA
100285505	0	NA	NA	NA	NA	NA
103645992	193.404	0.0142523	0.638439	0.0223237	0.98219	0.999965
103645993	0	NA	NA	NA	NA	NA
103645990	113.047	-0.68451	0.792828	-0.863378	0.38793	0.999965
100285509	2815.57	1.0145	0.33492	3.02907	0.00245307	0.1753
103645996	215.05	0.181691	0.607498	0.299081	0.764878	0.999965
103645994	6.47367	-4.07076	4.01393	-1.01416	0.310508	NA
103645995	12.9982	-3.57528	2.50306	-1.42836	0.153187	NA
111591016	2.06327	-2.66444	4.75235	-0.560658	0.575031	NA
103655660	0	NA	NA	NA	NA	NA
111591014	0	NA	NA	NA	NA	NA
111591015	0	NA	NA	NA	NA	NA
111591012	26.9588	0.208727	1.53759	0.135749	0.89202	0.999965
111347719	409.822	0.270007	0.484827	0.556915	0.577586	0.999965
111591010	0	NA	NA	NA	NA	NA
111591011	24.9631	0.189842	1.57131	0.120818	0.903836	0.999965
103655668	0	NA	NA	NA	NA	NA
111347716	1.29473	-2.79514	4.90815	-0.56949	0.569024	NA
111347717	336.547	0.100647	0.521548	0.192977	0.846977	0.999965
103628935	2302.01	0.054852	0.407221	0.134698	0.892851	0.999965
111591018	0	NA	NA	NA	NA	NA
111591019	0	NA	NA	NA	NA	NA
103637440	0	NA	NA	NA	NA	NA
103637442	0	NA	NA	NA	NA	NA
100194302	5229.94	-0.213647	0.294508	-0.725437	0.468184	0.999965
100194300	347.152	-0.238241	0.514926	-0.462671	0.6436	0.999965
100194307	4734.27	0.073981	0.306221	0.241594	0.809095	0.999965
100194306	1337.59	0.0166361	0.38332	0.0434	0.965383	0.999965
100194305	1341.84	-0.282626	0.353696	-0.799064	0.424253	0.999965
100217048	80.1342	-1.11907	0.931049	-1.20195	0.229385	0.999965
100192562	477.326	-0.272491	0.470206	-0.579515	0.562242	0.999965
103631076	0	NA	NA	NA	NA	NA
100280719	572.37	0.676452	0.45257	1.49469	0.134995	0.985983
109941757	0	NA	NA	NA	NA	NA
109941756	0	NA	NA	NA	NA	NA
109941755	0	NA	NA	NA	NA	NA
109941754	0	NA	NA	NA	NA	NA
109941753	0	NA	NA	NA	NA	NA
109941752	0	NA	NA	NA	NA	NA
109941751	0	NA	NA	NA	NA	NA
109941750	0	NA	NA	NA	NA	NA
103651964	1.37052	2.59762	4.9051	0.529575	0.596407	NA
103651962	307.925	-0.437245	0.529285	-0.826106	0.408744	0.999965
103651963	0	NA	NA	NA	NA	NA
103651960	0	NA	NA	NA	NA	NA
109941758	123.218	0.626053	0.771226	0.811764	0.416927	0.999965
103630101	2394.76	-0.378737	0.323796	-1.16968	0.242131	0.999965
103650256	0	NA	NA	NA	NA	NA
100280280	5843.11	-0.277292	0.315852	-0.877917	0.379989	0.999965
100283590	12734	-0.465605	0.285779	-1.62925	0.103261	0.938022
103650255	0	NA	NA	NA	NA	NA
100272978	2367.32	-0.0414447	0.317253	-0.130636	0.896063	0.999965
103630102	0	NA	NA	NA	NA	NA
103648111	219.807	0.69965	0.635162	1.10153	0.270666	0.999965
103648110	0	NA	NA	NA	NA	NA
103648115	0	NA	NA	NA	NA	NA
103644648	0	NA	NA	NA	NA	NA
103648117	10.8254	-0.0222985	2.2821	-0.00977101	0.992204	NA
103648116	38.4584	-0.264883	1.36669	-0.193814	0.846321	0.999965
109942862	0	NA	NA	NA	NA	NA
103644647	257.03	0.254435	0.582476	0.436817	0.662244	0.999965
103644641	0	NA	NA	NA	NA	NA
103644640	0	NA	NA	NA	NA	NA
103644643	0	NA	NA	NA	NA	NA
100127530	4.11155	3.43733	4.81782	0.713463	0.47556	NA
100274672	1011.72	-0.101848	0.372892	-0.273131	0.784753	0.999965
103655502	1.1421	2.44448	4.90809	0.498051	0.618448	NA
103655504	0	NA	NA	NA	NA	NA
103651884	16.7077	-2.37319	2.27668	-1.04239	0.29723	0.999965
103642773	0	NA	NA	NA	NA	NA
100285165	3907.33	0.0116448	0.304896	0.0381925	0.969534	0.999965
103642770	0	NA	NA	NA	NA	NA
103642777	737.159	-0.108565	0.400946	-0.270773	0.786566	0.999965
103642776	0	NA	NA	NA	NA	NA
103642775	0	NA	NA	NA	NA	NA
103644161	4044.91	-0.155307	0.303816	-0.511186	0.609221	0.999965
103642779	0	NA	NA	NA	NA	NA
103642778	0	NA	NA	NA	NA	NA
100272987	1498.9	-0.0514928	0.343663	-0.149835	0.880895	0.999965
109942864	0	NA	NA	NA	NA	NA
100274129	2194.81	0.0872455	0.323318	0.269844	0.78728	0.999965
100274124	9374.01	1.15934	0.285519	4.06046	4.9e-05	0.0136273
100274125	1598.96	-0.241385	0.346277	-0.697086	0.485749	0.999965
100274126	13890.2	0.46793	0.287678	1.62657	0.103828	0.938136
100274120	752.541	-0.234395	0.401324	-0.584054	0.559184	0.999965
100274121	70.901	-0.158479	0.984	-0.161056	0.872049	0.999965
100274122	1296.66	-0.375589	0.353339	-1.06297	0.287795	0.999965
100274123	559.751	0.0727319	0.432405	0.168203	0.866423	0.999965
109939637	0	NA	NA	NA	NA	NA
109939636	0	NA	NA	NA	NA	NA
109939635	0	NA	NA	NA	NA	NA
109939634	0	NA	NA	NA	NA	NA
109945167	0	NA	NA	NA	NA	NA
109939632	0	NA	NA	NA	NA	NA
109939631	1.81263	-3.07564	4.90008	-0.627672	0.530219	NA
109939630	40.3728	0.486919	1.28898	0.377756	0.705611	0.999965
100279141	41.7785	1.89467	1.26196	1.50137	0.133259	0.982666
100279143	2.73119	-0.0146945	4.64499	-0.00316351	0.997476	NA
100279142	3.04061	-0.654534	4.64432	-0.140932	0.887924	NA
100279147	144.047	-0.152289	0.735622	-0.207021	0.835993	0.999965
109939638	0	NA	NA	NA	NA	NA
100193934	136.795	-0.154497	0.765317	-0.201873	0.840016	0.999965
100193937	23.929	1.7089	1.63347	1.04618	0.295477	0.999965
103636244	4731.46	-0.467979	0.366858	-1.27564	0.202082	0.999965
100193931	0	NA	NA	NA	NA	NA
100193930	3167.76	-0.277158	0.306633	-0.903877	0.366061	0.999965
100193933	10024.3	-0.160429	0.28872	-0.555656	0.578446	0.999965
100193932	90.79	1.24039	0.936164	1.32497	0.185181	0.999965
100193939	5376.76	0.00309009	0.319372	0.00967552	0.99228	0.999965
111590879	0	NA	NA	NA	NA	NA
111590878	0.484517	1.68249	4.93247	0.341104	0.733025	NA
100277477	364.831	0.0988706	0.538743	0.183521	0.854389	0.999965
111590876	0	NA	NA	NA	NA	NA
100277475	8.42004	-3.36645	2.96775	-1.13435	0.256649	NA
[truncated: 47,472 more rows]
