# Supplementary material for: Genome-Wide Characterization of Jasmonates Signaling Components Reveals the Essential Role of ZmCOI1a-ZmJAZ15 Action Module in Regulating Maize Immunity to Gibberella Stalk Rot
Source: Int J Mol Sci. 2021 Jan 16;22(2):870. doi: 10.3390/ijms22020870 (PMC7830991; doi:10.3390/ijms22020870)
Supplement: Supplementary file 1 [file ijms-22-00870-s001.zip › Supplementary files-20201222/Supplementary Table S2-DEGs upon treatment with MeJA-2020.12.23.xlsx]

## Sheet: 6h
gene_id	baseMean	log2FoldChange	lfcSE	stat	pvalue	padj
DEGs up-regulated at FoldChange>=1.75 upon treatment with MeJA (Red represents DEGs at FoldChange>=2)
732830	1376.17	1.10816	0.276088	4.0138	5.98e-05	0.00714298
100279412	9582.39	1.02319	0.169454	6.03817	1.56e-09	7.53e-07
107303346	7104.17	2.05894	0.200981	10.2445	1.25e-24	3.46e-21
100191595	2923.41	1.10077	0.205775	5.3494	8.82e-08	2.74e-05
542151	994.445	1.44229	0.294616	4.89548	9.81e-07	0.000210888
109940210	3217.79	0.874264	0.228827	3.82063	0.00013311	0.0134747
100126898	72102.9	1.25286	0.15922	7.86873	3.58e-15	4.73e-12
542163	3893.36	1.41691	0.239245	5.92243	3.17e-09	1.45e-06
542059	21950.9	0.930311	0.15248	6.10119	1.05e-09	5.51e-07
103631729	1790.34	1.14417	0.255369	4.48048	7.45e-06	0.00126333
100285509	3725.16	1.18575	0.194846	6.08558	1.16e-09	5.95e-07
109943339	1709.35	1.93313	0.266975	7.24085	4.46e-13	4.48e-10
100304441	1246.64	1.5434	0.430087	3.58858	0.000332481	0.0282947
100281378	1786.65	1.0159	0.229811	4.42059	9.84e-06	0.00160461
100501780	1041.74	1.50989	0.349209	4.32374	1.53e-05	0.00229244
100273477	1247.93	2.1443	0.412713	5.1956	2.04e-07	5.69e-05
100280923	1398.99	1.21409	0.249204	4.87187	1.11e-06	0.000235198
100275045	1069.35	1.85585	0.275414	6.7384	1.6e-11	1.34e-08
100285383	2361.49	1.00753	0.214743	4.69181	2.71e-06	0.000522948
100274091	2934.18	1.30008	0.237249	5.47981	4.26e-08	1.4e-05
100283776	1852.69	1.02906	0.231879	4.43793	9.08e-06	0.00152017
100285257	1676.12	0.848535	0.243345	3.48697	0.00048853	0.0383267
100273752	7087.61	0.920552	0.1721	5.34895	8.85e-08	2.74e-05
100217075	492.717	1.27564	0.370895	3.43935	0.000583113	0.0446402
100382788	10338.9	0.916093	0.21209	4.31936	1.56e-05	0.0022988
100275404	1359.22	1.44406	0.253096	5.70558	1.16e-08	4.62e-06
100383538	1815.83	1.39107	0.309023	4.5015	6.75e-06	0.00116826
100192537	3256.39	1.46178	0.258947	5.64509	1.65e-08	6.1e-06
100381333	2287.61	0.89259	0.223433	3.99489	6.47e-05	0.00762875
103648012	12146.4	1.02897	0.172061	5.98026	2.23e-09	1.06e-06
100281608	1149.42	1.5888	0.301056	5.27743	1.31e-07	3.82e-05
100191709	1150.68	1.06973	0.279855	3.82243	0.000132143	0.013431
103644182	237.865	2.30878	0.577251	3.99962	6.34e-05	0.00751311
541897	866.725	2.43488	0.495441	4.91457	8.9e-07	0.000199445
100193140	2869.04	0.89286	0.239079	3.73458	0.000188025	0.0178188
100281945	29124.1	1.28958	0.163532	7.88576	3.13e-15	4.36e-12
100281168	804.494	1.66477	0.40926	4.06776	4.75e-05	0.00589931
103644331	73.8197	3.3065	0.939086	3.52098	0.000429962	0.034708
100274533	5161.56	0.869776	0.231708	3.75375	0.000174208	0.016866
100217158	4319.35	0.848858	0.199603	4.25273	2.11e-05	0.00296188
541983	167003	1.09328	0.176844	6.18218	6.32e-10	3.53e-07
100282063	40665	0.920839	0.158344	5.81545	6.05e-09	2.53e-06
100281293	2568.47	2.26567	0.25894	8.74977	2.14e-18	3.58e-15
109943401	1967.75	1.60642	0.264311	6.07776	1.22e-09	6.12e-07
109943402	696.834	2.21134	0.399047	5.54156	3e-08	1.03e-05
103652754	63.4729	9.41364	1.77866	5.29254	1.21e-07	3.61e-05
100274380	951.054	3.37619	0.457214	7.38426	1.53e-13	1.6e-10
100277843	441.71	1.86591	0.392651	4.75209	2.01e-06	0.000394863
100192106	5395.96	0.839041	0.18536	4.52656	6e-06	0.00107506
100283083	1628.04	1.37011	0.333444	4.10897	3.97e-05	0.00503903
100273026	7766.32	1.37244	0.232697	5.89799	3.68e-09	1.62e-06
100284565	897.05	2.85086	0.304472	9.36328	7.73e-21	1.49e-17
100191796	2672.77	0.895411	0.254083	3.52408	0.000424949	0.034414
100384222	7060.59	1.81409	0.279338	6.49424	8.35e-11	5.89e-08
100280011	61124.9	0.881208	0.176533	4.99174	5.98e-07	0.000139096
100275335	6861.78	0.950422	0.229425	4.14263	3.43e-05	0.0044661
541675	56987.9	1.00739	0.158271	6.36497	1.95e-10	1.2e-07
100283088	886.32	1.73223	0.391303	4.42682	9.56e-06	0.00156916
100191539	973.847	1.33268	0.337704	3.9463	7.94e-05	0.00897527
100191759	2004.87	2.47093	0.239686	10.309	6.41e-25	2.3e-21
606464	15832.9	0.852086	0.217737	3.91336	9.1e-05	0.00993494
100276139	627.064	1.2648	0.335301	3.77213	0.000161863	0.015879
100191738	1307.07	1.06364	0.255982	4.15512	3.25e-05	0.00429581
103653165	11973.9	1.26908	0.202728	6.26003	3.85e-10	2.3e-07
542714	5215.6	0.86661	0.202318	4.2834	1.84e-05	0.00262545
100384802	562.453	1.27262	0.349562	3.64062	0.000271983	0.0242976
100273356	1856.1	1.02252	0.266067	3.8431	0.00012149	0.0126773
100283462	1394.34	0.89894	0.250133	3.59385	0.000325828	0.0279441
100279532	3789.6	1.02116	0.191424	5.33457	9.58e-08	2.9e-05
103650295	541.626	1.45435	0.356388	4.0808	4.49e-05	0.00560555
100282665	27648.9	1.13559	0.152041	7.46896	8.08e-14	8.82e-11
103643118	892.031	0.997487	0.28998	3.43985	0.000582045	0.0446402
103651530	625.863	1.18935	0.334784	3.5526	0.000381444	0.0313447
100501899	876.319	1.43752	0.325658	4.4142	1.01e-05	0.00164209
100284154	78441.9	0.993961	0.162058	6.13335	8.6e-10	4.66e-07
100194135	98106.6	1.84071	0.178917	10.2881	7.97e-25	2.5e-21
100194139	3639.5	1.54598	0.214986	7.19108	6.43e-13	6.21e-10
100383497	519.878	1.50167	0.398996	3.76362	0.000167472	0.0162961
100281616	4883.91	1.16083	0.258393	4.4925	7.04e-06	0.00120218
542156	4095.63	2.89937	0.191194	15.1645	6.07e-52	5.08e-48
100272269	8580.96	0.94072	0.18391	5.1151	3.14e-07	8.03e-05
103625729	1166.45	1.04609	0.273636	3.8229	0.00013189	0.013431
100279986	2879.79	1.27049	0.213648	5.94667	2.74e-09	1.27e-06
101027254	1021.74	1.18526	0.275851	4.29675	1.73e-05	0.00250068
100282970	520.844	1.73174	0.376295	4.60209	4.18e-06	0.000777838
100284805	731.817	1.22872	0.335427	3.66316	0.000249123	0.0224972
100284808	14743	0.836304	0.156641	5.33897	9.35e-08	2.86e-05
100193626	675.543	2.73213	0.351192	7.77959	7.28e-15	9.13e-12
100276951	9441.86	1.03563	0.185314	5.58854	2.29e-08	8.21e-06
100276950	5029.15	0.946922	0.205747	4.60237	4.18e-06	0.000777838
103644215	5277.14	1.03705	0.193221	5.36717	8e-08	2.54e-05
100285138	3077.78	0.907219	0.199517	4.54709	5.44e-06	0.000996757
100856957	1403.75	1.10825	0.267359	4.14517	3.4e-05	0.00443993
100282831	6451.21	2.74834	0.284404	9.66353	4.31e-22	9.01e-19
100193370	1033.66	1.94245	0.481192	4.03674	5.42e-05	0.00654168
103626248	1826.92	1.0693	0.253831	4.21264	2.52e-05	0.00344385
100384387	293.693	1.81799	0.473533	3.8392	0.000123435	0.0127524
100283151	389.542	1.65342	0.407759	4.0549	5.02e-05	0.00617233
542720	995.655	1.39908	0.282393	4.95438	7.26e-07	0.000165606
100037805	15062.4	0.998156	0.159697	6.25032	4.1e-10	2.39e-07
100384854	1812.68	1.18882	0.228019	5.21369	1.85e-07	5.22e-05
100281347	7469.85	1.07583	0.223508	4.8134	1.48e-06	0.000300417
100280283	685.318	1.25585	0.32449	3.87024	0.000108727	0.0114688
103646782	98501.2	1.85343	0.181947	10.1867	2.27e-24	5.19e-21
103654010	2332.3	1.01888	0.266945	3.8168	0.000135195	0.0136308
542497	422.777	1.42805	0.397794	3.58991	0.000330795	0.028247
100283748	3578.15	0.965383	0.221631	4.35581	1.33e-05	0.00205448
100281067	1980.13	1.34514	0.311547	4.3176	1.58e-05	0.00230227
100275507	1336.82	2.20428	0.359517	6.13122	8.72e-10	4.66e-07
100283066	2461.95	1.04419	0.212967	4.90307	9.44e-07	0.000207779
103644114	1094.75	1.50093	0.27854	5.38857	7.1e-08	2.29e-05
100281589	2334.63	0.996297	0.213945	4.65678	3.21e-06	0.000610869
103638137	2255.2	0.874883	0.225074	3.8871	0.000101451	0.0108379
100384206	154.76	3.75387	0.908202	4.1333	3.58e-05	0.00460376
103634972	295.37	3.19111	0.75235	4.24153	2.22e-05	0.00306233
100193816	4728.69	0.947156	0.221434	4.27738	1.89e-05	0.0026822
100276585	10855.9	0.981294	0.1676	5.85498	4.77e-09	2.03e-06
100272801	5644.52	0.998332	0.178994	5.57746	2.44e-08	8.51e-06
542290	20950.9	1.19477	0.184902	6.46168	1.04e-10	6.84e-08
100285217	1058.14	0.970167	0.274032	3.54034	0.000399615	0.0324671
100191715	80862.7	0.884696	0.146314	6.04657	1.48e-09	7.28e-07
103630195	25.9247	8.12231	2.17494	3.7345	0.000188089	0.0178188
103644190	942.936	1.20296	0.316537	3.80039	0.000144471	0.0143492
100285356	1512.07	1.60953	0.251047	6.41128	1.44e-10	9.29e-08
103643608	4930.3	0.905236	0.180973	5.00204	5.67e-07	0.000133099
103642100	90.7832	3.63733	0.977359	3.7216	0.000197968	0.0185447
100275424	1153.69	1.74311	0.265682	6.5609	5.35e-11	4.2e-08
100277165	750.201	5.83555	0.420209	13.8873	7.57e-44	4.75e-40
100281174	4121.12	1.00471	0.231796	4.33447	1.46e-05	0.00221439
100286357	5239.5	0.991308	0.194747	5.09023	3.58e-07	9.07e-05
100272880	1359.07	1.89156	0.420069	4.50297	6.7e-06	0.00116826
100272888	1399.51	1.09938	0.285843	3.84609	0.000120018	0.0126069
542632	1758.59	1.24127	0.250643	4.95233	7.33e-07	0.000165854
100284457	1830.54	1.16319	0.237233	4.90314	9.43e-07	0.000207779
100274379	8761.04	1.1157	0.215509	5.17704	2.25e-07	6.09e-05
100282070	1438.31	1.06023	0.264092	4.01462	5.95e-05	0.00714298
100037803	1891.86	1.08218	0.227088	4.76546	1.88e-06	0.000372479
100281282	689.205	1.46816	0.325816	4.50611	6.6e-06	0.00116735
541694	2026.73	0.902403	0.234971	3.84048	0.000122792	0.0127384
103642077	3826.32	1.06337	0.269177	3.95044	7.8e-05	0.00890167
100284756	1943.89	0.837344	0.229144	3.65422	0.00025796	0.0232118
103646784	24679.8	1.98788	0.151754	13.0994	3.32e-39	1.39e-35
100282268	1173.13	1.12067	0.264065	4.24392	2.2e-05	0.00306233
103641407	9290.39	1.10445	0.214156	5.1572	2.51e-07	6.56e-05
103643710	2210.22	0.986647	0.222697	4.43045	9.4e-06	0.00155317
541990	6447.52	1.06553	0.283907	3.75308	0.000174673	0.016866
107305671	3886.96	1.29754	0.189778	6.83716	8.08e-12	6.99e-09
100037809	273003	1.20027	0.154713	7.75802	8.63e-15	1.03e-11
100383045	428.616	1.95453	0.481251	4.06136	4.88e-05	0.00603352
100283382	1723.83	5.7448	0.267325	21.49	1.93e-102	4.85e-98
100191288	1604.17	1.21455	0.249681	4.86442	1.15e-06	0.000240154
100304041	1513.06	1.13931	0.244831	4.65345	3.26e-06	0.00061615
100281908	5942.94	2.49746	0.187475	13.3216	1.73e-40	8.71e-37
100281904	503.123	3.95346	0.609035	6.49136	8.51e-11	5.89e-08
100273465	1011.59	1.43242	0.3887	3.68515	0.000228569	0.0209425
100280698	9323.8	1.17536	0.181153	6.48823	8.68e-11	5.89e-08
100275172	222.439	3.242	0.738781	4.38832	1.14e-05	0.00182662
100191321	1347.34	1.09716	0.304635	3.60155	0.00031633	0.0272902
100191328	111492	0.843385	0.160321	5.2606	1.44e-07	4.14e-05
103654171	3313.24	0.951494	0.255163	3.72896	0.000192268	0.0181462
100502158	1473.73	1.05151	0.264154	3.98068	6.87e-05	0.00798701
100273577	1386.52	1.79832	0.255297	7.04401	1.87e-12	1.74e-09
100037820	3075.8	0.903734	0.207689	4.35139	1.35e-05	0.00208354
100194345	3426.77	0.840138	0.212664	3.95054	7.8e-05	0.00890167
103647134	1930.03	0.924473	0.246808	3.74571	0.000179881	0.0172363
100284484	1488.28	1.00125	0.242661	4.12612	3.69e-05	0.00472561
100286240	624.774	1.36302	0.380205	3.58496	0.000337129	0.0283431
100283007	18854	0.875632	0.154035	5.68462	1.31e-08	5.14e-06
100381341	29305	0.810492	0.184341	4.3967	1.1e-05	0.00176875
103626464	549.503	1.81849	0.373751	4.8655	1.14e-06	0.000240154
100282452	1631.85	1.46485	0.341417	4.29052	1.78e-05	0.00255725
541889	12345.3	1.22913	0.214199	5.73828	9.56e-09	3.87e-06
541888	28049.7	1.04424	0.15833	6.59534	4.24e-11	3.44e-08
100280933	7589.82	1.20573	0.2553	4.72281	2.33e-06	0.000452681
100192831	12877.7	0.865235	0.167633	5.16148	2.45e-07	6.47e-05
100191257	3043.27	1.45504	0.25113	5.79399	6.87e-09	2.83e-06
100281837	529.72	1.47987	0.382033	3.87367	0.000107208	0.0113563
100274775	434.547	2.30303	0.419433	5.49082	4e-08	1.34e-05
100285398	7578.05	0.871082	0.168094	5.18211	2.19e-07	5.99e-05
100273092	806.605	1.21619	0.342378	3.55218	0.000382055	0.0313447
100382484	772.257	1.15018	0.32244	3.56713	0.000360915	0.0299035
103627572	34.162	8.5257	2.02273	4.21495	2.5e-05	0.00342734
103644139	49.637	5.31268	1.43332	3.70654	0.000210107	0.019536
100279570	1475.97	1.00541	0.251182	4.0027	6.26e-05	0.00745097
100501694	353.216	2.18556	0.434352	5.03177	4.86e-07	0.000116192
100282298	1797.26	0.926049	0.228593	4.05108	5.1e-05	0.0062433
100284967	2602.35	1.8561	0.214454	8.65501	4.93e-18	7.28e-15
100279433	2678.54	1.27629	0.348287	3.66447	0.000247848	0.0224629
100281255	4420.79	0.918306	0.192686	4.76581	1.88e-06	0.000372479
103642591	59.3211	4.60728	1.31694	3.49847	0.000467931	0.0372934
100272827	1899.05	0.869546	0.252894	3.43838	0.000585196	0.0446545
103647994	732.607	3.37018	0.386101	8.72876	2.57e-18	4.04e-15
103636523	1220.64	1.31631	0.259674	5.06909	4e-07	9.65e-05
109944032	619.58	2.13364	0.493421	4.32417	1.53e-05	0.00229244
542321	7689.98	1.23762	0.190129	6.50937	7.55e-11	5.57e-08
542530	8929.91	0.976811	0.166671	5.86071	4.61e-09	1.99e-06
107546771	1201.96	0.923065	0.260419	3.54454	0.000393301	0.0320579
100384553	964.06	1.05544	0.290051	3.63881	0.000273898	0.0242976
100191680	4730.96	2.93858	0.183584	16.0067	1.15e-57	1.44e-53
103652724	8270.58	0.984921	0.204297	4.82102	1.43e-06	0.000291511
103652726	6058.38	0.915248	0.231365	3.95586	7.63e-05	0.00880405
100272907	784.58	1.48358	0.355043	4.17859	2.93e-05	0.00393786
100282200	213.526	4.06692	0.591263	6.87836	6.05e-12	5.43e-09
542408	65119.5	0.932009	0.157895	5.90271	3.58e-09	1.6e-06
103627532	234.943	2.19964	0.523251	4.2038	2.62e-05	0.00356181
100217250	2574.75	0.925836	0.23546	3.93203	8.42e-05	0.00939847
103630530	2055.43	1.33653	0.263584	5.0706	3.97e-07	9.65e-05
109943338	1242.81	1.93875	0.350775	5.52706	3.26e-08	1.1e-05
100276303	581.492	1.56816	0.414248	3.78557	0.000153356	0.0151575
100282094	9114.01	0.837765	0.171146	4.89505	9.83e-07	0.000210888
541832	443.871	1.46031	0.387142	3.77204	0.000161921	0.015879
100275119	1683.81	1.30535	0.333427	3.91494	9.04e-05	0.00991344
100284847	17299.6	0.821367	0.170961	4.80441	1.55e-06	0.000311727
100193498	417.65	1.55485	0.404626	3.84268	0.000121698	0.0126773
606484	9844.42	0.849846	0.194617	4.36676	1.26e-05	0.00200372
100502442	1836.86	0.84052	0.227017	3.70245	0.00021353	0.0197222
100281924	6245.47	0.953743	0.185901	5.13039	2.89e-07	7.48e-05
103627748	10864.9	1.3103	0.234809	5.5803	2.4e-08	8.49e-06
100277220	1303.05	0.89818	0.253292	3.54602	0.000391094	0.0319818
100276653	3027.07	1.04954	0.217332	4.82919	1.37e-06	0.000282363
100274515	655.838	1.20357	0.332592	3.61876	0.00029602	0.0258941
103628127	56.5696	9.20859	1.816	5.07081	3.96e-07	9.65e-05
100192051	3696.79	1.24772	0.294162	4.24162	2.22e-05	0.00306233
100273620	436.718	3.05397	0.398859	7.65677	1.91e-14	2.18e-11
100280247	489.348	1.73757	0.493695	3.51953	0.00043231	0.0347857
103636106	586.183	1.96387	0.34673	5.66399	1.48e-08	5.63e-06
100273057	1044.42	1.05504	0.292835	3.60285	0.000314745	0.0272902
103650041	1647.31	1.67264	0.262036	6.38324	1.73e-10	1.09e-07
100191966	568.035	1.34839	0.352445	3.82581	0.000130344	0.013411
100279508	1888.91	1.02172	0.225695	4.52699	5.98e-06	0.00107506
100192631	505.763	1.4228	0.365115	3.89686	9.74e-05	0.0105908
541977	2482.42	0.936972	0.238843	3.92296	8.75e-05	0.00971645
100275466	75779.7	1.79926	0.175789	10.2353	1.38e-24	3.46e-21
100194265	4615.84	1.35056	0.217764	6.20193	5.58e-10	3.18e-07
103651450	634.331	1.19978	0.331274	3.62172	0.000292649	0.0257788
cl25119_1(16)	20427.9	0.889166	0.205793	4.32068	1.56e-05	0.0022988
DEGs down-regulated at FoldChange<=0.57 upon treatment with MeJA (Green represents DEGs at FoldChange<=0.5)
109939829	26.9367	-8.18269	2.15255	-3.8014	0.00014388	0.0143492
100278959	31.7465	-8.464	2.06047	-4.10781	3.99e-05	0.00503904
100283924	352.073	-3.57532	0.631673	-5.66007	1.51e-08	5.67e-06
ZeamMp030	3454.04	-1.03829	0.252394	-4.11378	3.89e-05	0.00496021
100275758	2451.25	-1.12748	0.254393	-4.43205	9.33e-06	0.00155186
100500707	3397.26	-1.44183	0.220151	-6.54927	5.78e-11	4.4e-08
100272381	41.9553	-7.73404	1.95872	-3.94851	7.86e-05	0.00893301
100275815	1428.69	-1.08053	0.316818	-3.41056	0.000648299	0.0485348
845199	1162.37	-1.08187	0.300183	-3.60402	0.000313337	0.0272902
100280196	2170.96	-1.28523	0.345521	-3.71968	0.000199476	0.0186165
100281760	1654.46	-2.10448	0.23794	-8.84456	9.19e-19	1.65e-15
ZeamMr001	75863.3	-0.903885	0.199214	-4.53725	5.7e-06	0.00103683
109943031	510.02	-1.74345	0.486112	-3.58653	0.00033511	0.0283431
100285860	1784.97	-1.32113	0.30896	-4.27606	1.9e-05	0.00268305
111589356	61.3906	-9.2706	1.79164	-5.17436	2.29e-07	6.11e-05
100272836	1896.89	-1.43307	0.345416	-4.14883	3.34e-05	0.00439244
100280479	106.832	-3.57777	0.825511	-4.33401	1.46e-05	0.00221439
109940833	166518	-0.998465	0.177508	-5.62491	1.86e-08	6.75e-06
100284495	2055.2	-1.24585	0.219547	-5.67464	1.39e-08	5.37e-06
845196	15061.1	-0.940819	0.272617	-3.45106	0.000558384	0.0432661
542376	44.8002	-8.88401	1.90186	-4.67122	2.99e-06	0.000573801
103630607	3280.56	-1.23699	0.274726	-4.50265	6.71e-06	0.00116826
1466357	38434	-0.891542	0.198226	-4.4976	6.87e-06	0.00118172
100273267	5700.94	-0.879274	0.174823	-5.0295	4.92e-07	0.000116466
103635859	47.8804	-9.05315	1.87474	-4.82901	1.37e-06	0.000282363
1466351	15583.1	-1.03197	0.195212	-5.28641	1.25e-07	3.68e-05
1466350	38996.5	-0.900852	0.197135	-4.56972	4.88e-06	0.0009015
1466356	15868.8	-1.02736	0.195833	-5.24607	1.55e-07	4.43e-05
100280743	1250.98	-1.03927	0.281716	-3.68907	0.000225076	0.0206979
103635078	1601.23	-1.0376	0.252925	-4.10242	4.09e-05	0.00513217
ZeamMp116	4299.97	-1.159	0.278763	-4.15765	3.22e-05	0.00427103
103641171	76.007	-4.96513	1.30518	-3.80416	0.000142284	0.0142881
103641705	59.1713	-9.33654	1.80069	-5.18497	2.16e-07	5.96e-05
103641226	974.294	-1.63026	0.476371	-3.42225	0.000621055	0.0468216

## Sheet: 24h
gene_id	baseMean	log2FoldChange	lfcSE	stat	pvalue	padj
DEGs up-regulated at FoldChange>=2 upon treatment with MeJA
104000000	194.418	2.8222	0.755922	3.73345	0.000189	0.035798
104000000	6730.18	1.1323	0.288966	3.91844	8.91e-05	0.021584
100000000	57869.2	1.65788	0.273826	6.0545	1.41e-09	2.17e-06
100000000	9374.01	1.15934	0.285519	4.06046	4.9e-05	0.013627
110000000	1000.73	2.74712	0.618985	4.43811	9.08e-06	0.003542
104000000	66.4292	5.29881	1.37015	3.86733	0.00011	0.025026
100000000	213.665	5.86256	0.80466	7.28576	3.2e-13	9.3e-10
100000000	1342.58	3.42447	0.362126	9.45657	3.18e-21	1.66e-17
100000000	958.726	1.88714	0.498599	3.78487	0.000154	0.030472
100000000	2824.68	1.28362	0.330406	3.88498	0.000102	0.023687
100000000	12223	1.23717	0.282065	4.38611	1.15e-05	0.004251
100000000	1503.44	2.51947	0.496891	5.07047	3.97e-07	0.000231
541648	19875.6	1.3729	0.295626	4.64405	3.42e-06	0.001541
104000000	6204.74	1.32503	0.290661	4.55868	5.15e-06	0.002172
100000000	5503.74	2.12299	0.361345	5.87526	4.22e-09	4.42e-06
100000000	509.286	1.78746	0.44905	3.98053	6.88e-05	0.017601
100000000	202.613	3.91816	0.699719	5.59962	2.15e-08	1.86e-05
104000000	1583.95	2.027	0.338988	5.97955	2.24e-09	2.93e-06
104000000	1210.31	1.90526	0.489144	3.8951	9.82e-05	0.023372
104000000	17636.2	1.42544	0.278193	5.12394	2.99e-07	0.000182
100000000	40096.4	1.04998	0.274574	3.82403	0.000131	0.027913
100000000	13442.2	1.74349	0.313035	5.56963	2.55e-08	2.09e-05
100000000	5901.67	1.34426	0.303763	4.42535	9.63e-06	0.00365
100000000	50.0861	8.3265	1.91473	4.34867	1.37e-05	0.004777
541983	143610	1.04553	0.285742	3.659	0.000253	0.044746
104000000	92.7331	4.8509	0.984185	4.92885	8.27e-07	0.000424
104000000	51.449	6.26359	1.5382	4.07202	4.66e-05	0.013108
112000000	511.552	2.29132	0.458515	4.99726	5.82e-07	0.000304
104000000	55574.2	1.87713	0.427694	4.38896	1.14e-05	0.004251
100000000	661.359	2.75965	0.421203	6.55184	5.68e-11	1.14e-07
100000000	650.821	3.05029	0.428481	7.11886	1.09e-12	2.85e-09
541675	30543.4	1.2845	0.286785	4.47897	7.5e-06	0.003018
100000000	844.897	1.62462	0.404977	4.01165	6.03e-05	0.016258
606464	8345.15	2.00433	0.377516	5.30926	1.1e-07	7.2e-05
100000000	216.215	3.17035	0.631279	5.0221	5.11e-07	0.000273
104000000	4355.83	1.49828	0.297481	5.03654	4.74e-07	0.000258
104000000	8720.38	1.62011	0.286215	5.66047	1.51e-08	1.36e-05
100000000	17012.4	1.11216	0.278079	3.99943	6.35e-05	0.016775
100000000	3378.19	1.8741	0.309492	6.05542	1.4e-09	2.17e-06
100000000	24838.9	1.2442	0.275955	4.50872	6.52e-06	0.002665
100000000	1813.46	1.70229	0.432327	3.93751	8.23e-05	0.020315
100000000	2949.17	1.72351	0.317599	5.42667	5.74e-08	4.42e-05
542156	7070.93	2.01733	0.28791	7.00681	2.44e-12	5.8e-09
100000000	4237.65	1.4241	0.341767	4.16688	3.09e-05	0.009391
104000000	75052.2	1.33987	0.294463	4.55021	5.36e-06	0.002225
100000000	9527.99	1.38043	0.36136	3.82009	0.000133	0.027913
101000000	988.078	1.54306	0.372555	4.14182	3.45e-05	0.010013
100000000	7966.92	1.14769	0.294865	3.89226	9.93e-05	0.023401
104000000	808.612	2.99966	0.396314	7.56889	3.76e-14	1.41e-10
100000000	50181.6	1.94095	0.442953	4.38185	1.18e-05	0.004264
542720	1521.84	1.61409	0.34528	4.67472	2.94e-06	0.001351
100000000	11730.3	1.36953	0.281161	4.871	1.11e-06	0.000558
100000000	329.184	2.24751	0.590984	3.803	0.000143	0.028984
104000000	2698.16	1.14108	0.312495	3.65151	0.000261	0.045762
100000000	2061.63	1.92971	0.326475	5.91075	3.41e-09	3.87e-06
100000000	768.88	1.72893	0.46898	3.68657	0.000227	0.041065
100000000	774.072	2.23475	0.415294	5.38113	7.4e-08	5.09e-05
110000000	162.122	2.73704	0.708642	3.86238	0.000112	0.025318
104000000	666.289	1.69568	0.437283	3.87777	0.000105	0.024186
100000000	18920.9	1.81529	0.303547	5.98024	2.23e-09	2.93e-06
100000000	931.758	2.01952	0.482981	4.18137	2.9e-05	0.00906
110000000	328.497	3.03979	0.543252	5.59555	2.2e-08	1.86e-05
100000000	148.49	4.33163	0.800281	5.41264	6.21e-08	4.51e-05
100000000	42264.4	1.30092	0.284184	4.57773	4.7e-06	0.002015
100000000	544.18	1.96924	0.458959	4.29068	1.78e-05	0.00613
104000000	1868.6	1.19581	0.329281	3.63158	0.000282	0.048793
100000000	168.691	2.85725	0.766656	3.72691	0.000194	0.036214
100000000	12725.5	1.07575	0.280527	3.83475	0.000126	0.027169
100000000	10496.5	1.14118	0.283546	4.02469	5.71e-05	0.015543
100000000	262.527	2.19232	0.575541	3.80916	0.000139	0.028707
100000000	16604.8	1.09271	0.285433	3.82827	0.000129	0.027666
542491	336.344	2.70834	0.74357	3.64235	0.00027	0.047108
100000000	154750	1.33617	0.276483	4.83276	1.35e-06	0.00064
101000000	949.631	1.58871	0.377745	4.20577	2.6e-05	0.008402
100000000	3158.79	2.56666	0.341467	7.51656	5.62e-14	1.84e-10
100000000	917.534	6.36932	0.469437	13.568	6.2e-42	1.62e-37
100000000	282.991	2.20005	0.558736	3.93755	8.23e-05	0.020315
104000000	434.922	2.14789	0.482165	4.45468	8.4e-06	0.003329
100000000	741.261	2.00586	0.542151	3.69982	0.000216	0.039462
541891	4653.7	1.35882	0.326743	4.15868	3.2e-05	0.009623
100000000	2539.4	1.77345	0.343205	5.16732	2.37e-07	0.000148
104000000	215.023	5.17015	0.889675	5.81128	6.2e-09	6.01e-06
100000000	4383.37	1.30625	0.31253	4.1796	2.92e-05	0.00906
104000000	6697.84	3.95493	0.298314	13.2576	4.08e-40	5.33e-36
104000000	17012.2	1.10947	0.292991	3.78671	0.000153	0.030472
100000000	1074.7	1.54265	0.365948	4.21547	2.49e-05	0.008149
100000000	3382.31	1.28574	0.348801	3.68616	0.000228	0.041065
110000000	70.7332	9.50016	1.78159	5.33241	9.69e-08	6.5e-05
100000000	17164.1	3.40853	0.294674	11.5671	6.05e-31	5.27e-27
104000000	279.955	3.5851	0.574584	6.23947	4.39e-10	8.2e-07
110000000	838.149	4.78437	0.448333	10.6715	1.38e-26	9.05e-23
606431	61995.5	1.10527	0.284315	3.88749	0.000101	0.023653
542408	32429	1.74799	0.294987	5.92566	3.11e-09	3.7e-06
542252	1281.22	1.38301	0.358374	3.85911	0.000114	0.02544
100000000	2693.19	1.20863	0.313572	3.8544	0.000116	0.025714
104000000	182.205	3.33216	0.707136	4.71219	2.45e-06	0.001145
100000000	857.003	1.6575	0.415673	3.9875	6.68e-05	0.017362
101000000	2803.19	1.97925	0.340415	5.81424	6.09e-09	6.01e-06
104000000	630.834	1.93521	0.420334	4.60399	4.14e-06	0.001807
542495	834.231	2.15934	0.494965	4.3626	1.29e-05	0.004543
100000000	1242.3	1.93752	0.3595	5.3895	7.07e-08	4.99e-05
100000000	3555.89	1.46513	0.349092	4.19698	2.7e-05	0.008628
101000000	43.7224	5.97543	1.62715	3.67232	0.00024	0.043059
100000000	9656.85	1.2112	0.289917	4.17773	2.94e-05	0.00906
100000000	1741.08	1.87745	0.371983	5.04715	4.48e-07	0.00025
112000000	247.717	3.21408	0.59355	5.41502	6.13e-08	4.51e-05
100000000	330.472	2.30932	0.520711	4.43494	9.21e-06	0.003542
100000000	5166.31	1.77663	0.297019	5.98153	2.21e-09	2.93e-06
104000000	195.329	3.19373	0.749133	4.26323	2.01e-05	0.006756
100000000	12796.7	1.19501	0.2918	4.09529	4.22e-05	0.012101
104000000	1548.89	3.0881	0.34657	8.91048	5.08e-19	2.21e-15
606456	5008.93	1.22929	0.296702	4.14317	3.43e-05	0.010013
DEGs down-regulated at FoldChange<=0.5 upon treatment with MeJA
100304401	902.192	-1.8988	0.446772	-4.25005	2.14e-05	0.00707595
542324	5126.29	-1.76852	0.463985	-3.81159	0.000138076	0.0286617
ZeamMp136	839.366	-2.28914	0.623684	-3.67036	0.000242211	0.0430955
ZeamMp137	211.069	-2.59653	0.691942	-3.75252	0.000175062	0.0339167
ZeamMp032	345.128	-3.07552	0.760982	-4.04151	5.31e-05	0.0146214
100191892	3411.35	-1.38766	0.34878	-3.97862	6.93e-05	0.0176014
100280412	4395.53	-1.29317	0.337155	-3.83552	0.000125298	0.027169
100383912	7325.79	-1.78266	0.302917	-5.88498	3.98e-09	4.34e-06
103646184	267.523	-2.49816	0.585329	-4.26796	1.97e-05	0.00670062
845199	701.33	-2.55113	0.549892	-4.63934	3.5e-06	0.00154948
100191755	1088.96	-1.62175	0.39075	-4.15034	3.32e-05	0.00986693
103651476	150.682	-7.30293	1.10592	-6.60349	4.02e-11	8.75e-08
100278001	519.681	-1.69133	0.444234	-3.8073	0.00014049	0.0287071
ZeamMr002	146332	-1.44754	0.376083	-3.84898	0.000118609	0.026069
103647630	58.8889	-9.39117	1.83873	-5.10741	3.27e-07	0.000194142
103635497	22980	-1.09862	0.290917	-3.7764	0.000159111	0.0312898
100283255	14014.9	-1.10678	0.295519	-3.7452	0.000180251	0.0346653
100280203	7116.82	-1.24407	0.313651	-3.96643	7.3e-05	0.0183483
100216770	1062.51	-2.11887	0.367011	-5.77331	7.77e-09	7.26e-06
100272541	1957.59	-1.72403	0.327065	-5.27121	1.36e-07	8.65e-05
100192921	89.2575	-4.25439	1.14117	-3.7281	0.00019293	0.0362142
100272821	1594.98	-1.25236	0.338471	-3.70005	0.000215559	0.039462
100383478	1840.94	-1.90898	0.507862	-3.75886	0.000170689	0.0333162
100502454	6430.27	-1.14096	0.290341	-3.92974	8.5e-05	0.0207867
542658	873.721	-1.92067	0.481789	-3.98654	6.7e-05	0.0173619
103640974	57.2165	-9.35979	1.84833	-5.0639	4.11e-07	0.000233551
100279343	1212.82	-1.34343	0.359789	-3.73392	0.000188522	0.0357975
100275213	11520.2	-1.15146	0.281318	-4.09309	4.26e-05	0.0121013
100284091	1167.74	-2.2031	0.360819	-6.10583	1.02e-09	1.78e-06
100280743	1923.17	-1.2859	0.347078	-3.70494	0.000211443	0.039222
100282364	2164.02	-1.69327	0.349691	-4.84218	1.28e-06	0.00063375
103652646	28.6604	-8.27412	2.16509	-3.8216	0.000132589	0.0279134
100277218	2356.73	-1.24688	0.328562	-3.79496	0.000147665	0.0297091
845243	226.03	-4.88717	1.01007	-4.83847	1.31e-06	0.00063375
542222	18518.8	-1.21208	0.302729	-4.00385	6.23e-05	0.0166321
100037738	6736.23	-1.26438	0.288711	-4.37941	1.19e-05	0.00426371
100284252	164.759	-3.94553	0.712368	-5.53861	3.05e-08	2.42e-05
542117	342.776	-3.11799	0.52453	-5.94435	2.78e-09	3.46e-06
100273254	16027.8	-1.14923	0.295072	-3.89476	9.83e-05	0.0233723
