# Supplementary material for: Genome-Wide Characterization of Jasmonates Signaling Components Reveals the Essential Role of ZmCOI1a-ZmJAZ15 Action Module in Regulating Maize Immunity to Gibberella Stalk Rot
Source: Int J Mol Sci. 2021 Jan 16;22(2):870. doi: 10.3390/ijms22020870 (PMC7830991; doi:10.3390/ijms22020870)
Supplement: Supplementary file 1 [file ijms-22-00870-s001.zip › Supplementary files-20201222/Supplementary Table S3-Infomation of all maize JAZ and COI genes.xlsx]

## Sheet: Sheet1
Gene name	Gene ID(Ver.4)	Chromosome Location	Transcript ID	Transcript length	Protein length
ZmJAZ1	Zm00001d026477	10	Zm00001d026477_T007	3387	106
			Zm00001d026477_T004	2772	150
			Zm00001d026477_T006	1525	106
			Zm00001d026477_T002	1148	230
			Zm00001d026477_T003	1026	207
			Zm00001d026477_T001	1015	230
			Zm00001d026477_T005	904	123
ZmJAZ2	Zm00001d002029	2	Zm00001d002029_T001	2389	185
			Zm00001d002029_T003	1143	216
			Zm00001d002029_T002	981	157
ZmJAZ3	Zm00001d048268	9	Zm00001d048268_T001	552	183
ZmJAZ4	Zm00001d027899	1	Zm00001d027899_T001	495	164
ZmJAZ5	Zm00001d027901	1	Zm00001d027901_T001	546	181
ZmJAZ6	Zm00001d048263	9	Zm00001d048263_T001	519	172
ZmJAZ7	Zm00001d014253	5	Zm00001d014253_T001	483	160
ZmJAZ8	Zm00001d033050	1	Zm00001d033050_T001	549	182
ZmJAZ9	Zm00001d033049	1	Zm00001d033049_T001	489	162
ZmJAZ10	Zm00001d020614	7	Zm00001d020614_T003	1526	208
			Zm00001d020614_T005	1412	205
			Zm00001d020614_T001	1394	218
			Zm00001d020614_T004	1389	1
			Zm00001d020614_T002	1235	136
ZmJAZ11	Zm00001d006860	2	Zm00001d006860_T001	1421	266
			Zm00001d006860_T002	1330	237
ZmJAZ12	Zm00001d027900	1	Zm00001d027900_T001	1194	202
ZmJAZ13	Zm00001d029448	1	Zm00001d029448_T001	1417	228
			Zm00001d029448_T002	1075	189
ZmJAZ14	Zm00001d050365	4	Zm00001d050365_T003	2340	214
			Zm00001d050365_T002	2124	323
			Zm00001d050365_T001	2121	426
			Zm00001d050365_T005	1677	216
			Zm00001d050365_T006	1498	428
			Zm00001d050365_T004	690	106
ZmJAZ15	Zm00001d020409	7	Zm00001d020409_T002	1949	413
			Zm00001d020409_T001	1790	404
			Zm00001d020409_T003	1522	366
ZmJAZ16	Zm00001d005726	2	Zm00001d005726_T001	2119	539
ZmJAZ17	Zm00001d033048	1	Zm00001d033048_T001	6461	216
ZmJAZ18	Zm00001d014249	5	Zm00001d014249_T001	1106	218
ZmJAZ19	Zm00001d036494	6	Zm00001d036494_T001	1808	358
			Zm00001d036494_T004	1327	357
			Zm00001d036494_T002	1321	291
			Zm00001d036494_T005	1311	274
			Zm00001d036494_T003	1184	289
ZmJAZ20	Zm00001d034536	1	Zm00001d034536_T001	357	118
ZmJAZ21	Zm00001d035382	6	Zm00001d035382_T001	507	168
ZmJAZ22	Zm00001d003903	2	Zm00001d003903_T001	841	180
ZmJAZ23	Zm00001d004277	2	Zm00001d004277_T001	297	98
ZmJAZ24	Zm00001d005813	2	Zm00001d005813_T002	1787	227
			Zm00001d005813_T001	1280	176
ZmJAZ25	Zm00001d022139	7	Zm00001d022139_T001	1391	233
ZmJAZ26	Zm00001d014250	5	Zm00001d014250_T001	767	184
ZmJAZ27	Zm00001d009438	8	Zm00001d009438_T001	507	168
ZmJAZ28	Zm00001d041045	3	Zm00001d041045_T001	621	206
ZmJAZ29	Zm00001d044708	3	Zm00001d044708_T001	548	150
ZmJAZ30	Zm00001d033972	1	Zm00001d033972_T001	1234	102
ZmCOI2a	Zm00001d028543	1	Zm00001d028543_T001	2367	591
ZmCOI1b	Zm00001d010082	8	Zm00001d010082_T001	2512	599
			Zm00001d010082_T002	2482	599
			Zm00001d010082_T003	2158	428
ZmCOI1c	Zm00001d038273	6	Zm00001d038273_T001	2536	599
			Zm00001d038273_T002	2343	428
			Zm00001d038273_T003	2206	599
ZmCOI1a	Zm00001d042833	3	Zm00001d042833_T001	2475	598
			Zm00001d042833_T002	2247	315
ZmCOI1d	Zm00001d012338	8	Zm00001d012338_T001	2254	596
			Zm00001d012338_T002	2171	315
ZmCOI2b	Zm00001d047848	9	Zm00001d047848_T001	2353	591
			Zm00001d047848_T002	1599	301
