# Supplementary material for: Genome-Wide Characterization of Jasmonates Signaling Components Reveals the Essential Role of ZmCOI1a-ZmJAZ15 Action Module in Regulating Maize Immunity to Gibberella Stalk Rot
Source: Int J Mol Sci. 2021 Jan 16;22(2):870. doi: 10.3390/ijms22020870 (PMC7830991; doi:10.3390/ijms22020870)
Supplement: Supplementary file 1 [file ijms-22-00870-s001.zip › Supplementary files-20201222/Supplementary Table S4-Sequence alignment of bHLH99, bHLH91 and MYC7 to MYC2, MYC3 and MYC4 in Arabidopsis.xlsx]

## Sheet: Sheet1
Sequence alignment of bHLH99, bHLH91 and MYC7 to MYC2 in Arabidopsis
Subject name	Gene hit	Genomic Location	E-value	%Identity
Zm00001d030028_P001	myc transcription factor7	1:100651070-100651342	5e-39	75.8
Zm00001d047017_P001	bHLH-transcription factor 91	9:115422218-115422490	9.4e-39	75.8
Zm00001d009013_P001	bHLH-transcription factor 99	8:30167297-30167518	1.1e-34	82.4
Sequence alignment of bHLH99, bHLH91 and MYC7 to MYC3 in Arabidopsis
Subject name	Gene hit	Genomic Location	E-val	%ID
Zm00001d047017_P001	bHLH-transcription factor 91	9:115422230-115422463	3.3e-34	79.5
Zm00001d030028_P001	myc transcription factor7	1:100651082-100651315	3.3e-34	79.5
Zm00001d009013_P001	bHLH-transcription factor 99	8:30167288-30167491	2.4e-29	77.9
Sequence alignment of bHLH99, bHLH91 and MYC7 to MYC4 in Arabidopsis
Subject name	Gene hit	Genomic Location	E-val	%ID
Zm00001d030028_P001	myc transcription factor7	1:100651082-100651315	1.4e-34	80.8
Zm00001d047017_P001	bHLH-transcription factor 91	9:115422230-115422463	1.4e-34	80.8
Zm00001d009013_P001	bHLH-transcription factor 99	8:30167288-30167491	1.3e-29	79.4
