# Supplementary material for: Genome-Wide Characterization of Jasmonates Signaling Components Reveals the Essential Role of ZmCOI1a-ZmJAZ15 Action Module in Regulating Maize Immunity to Gibberella Stalk Rot
Source: Int J Mol Sci. 2021 Jan 16;22(2):870. doi: 10.3390/ijms22020870 (PMC7830991; doi:10.3390/ijms22020870)
Supplement: Supplementary file 1 [file ijms-22-00870-s001.zip › Supplementary files-20201222/Supplementary Table S5-Information of primers used in this study.xlsx]

## Sheet: Sheet1
Primer name	Primer sequences
Primers for cloning
JAZ4-cds-F	CATTCCATCGTCGAGTCACG
JAZ4-cds-R	CTACAGTACAAGCCTACAACGCC
JAZ5-cds-F	GCAAGAGCAAAGAGCAACAC
JAZ5-cds-R	TACAATCCTCCGTCTCCGAT
JAZ13-cds-F	GAGATTTGAGGCCTGCGG
JAZ13-cds-R	CATGGCTGTTGAGTATCGCAG
JAZ17-cds-F	ATGGCCGCCTCCGGGAACAAC
JAZ17-cds-R	CCTAAGAATCCTGGGACAGACAC
JAZ8-cds-F	TTCACCTCACGCACGAAAC
JAZ8-cds-R	GAACAGGAATCAGAGCGCAA
JAZ9-cds-F	GTCCCGAGTCCATTCATCAC
JAZ9-cds-R	ATGCTGCTACAGCTACACAC
JAZ2-cds-F	GACATGGATCTGCCTACTTCAG
JAZ2-cds-R	CATAAGGCAACAACAGCGCG
JAZ22-cds-F	CCTTCAGCTAGCACGCAA
JAZ22-cds-R	CGAACTTATCCCTGCGGATT
JAZ24-cds-F	GAAGGAGACGAGAAGATAAGG
JAZ24-cds-R	GTGCACTGCACCTTCTTGTCG
JAZ11-cds-F	CAGAGAAGAAGGGAGAGGAGA
JAZ11-cds-R	CTTTGGTGAGGTTTGCTGTG
JAZ14-cds-F	GGTTAAGGAATCCGAGCTAAGG
JAZ14-cds-R	CCGTTATCGAATTGGCTCTCT
JAZ18-cds-F	GTCCGTACCGACCAAAGACG
JAZ18-cds-R	CAGTGAAGAGCGGGTTTCAG
JAZ7-cds-F	ACAACGTCCGAGGCAAAT
JAZ7-cds-R	GACATCCTCAAATCACAGCTC
JAZ15-cds-F	GCTTTGCTGTGTGTATTTATGTGC
JAZ15-cds-R	GCTGGCAATGAGAACACCATCG
JAZ10-cds-F	AGGAGAGAGAGAGAGAGAGAG
JAZ10-cds-R	CGGCCTATGTAACAATCCCTAGC
JAZ25-cds-F	GAAGGAGGGAGAGACAATCG
JAZ25-cds-R	CAGAACTATGCGACAAGAGG
JAZ6-cds-F	CACAAGCCAATAGGCAACAC
JAZ6-cds-R	CATCTCCATCCAGCATTCCA
JAZ3-cds-F	ATAGAGAGCCGTCTCCACA
JAZ3-cds-R	CACTACTAATAACCACCGCTGG
JAZ1-cds-F	GGAAAGAGAGAGAGGAGAGGTG
JAZ1-cds-R	TTATTAGTGCGGTTCCACGC
ZmCOI2a-cds-F	CAGCAAGAGAGGTCGAGGAG
ZmCOI2a-cds-R	GTATCTACGCTCAAACTGCTG
ZmCOI1b-cds-F	TGCAGCTTCAAGCACTACC
ZmCOI1b-cds-R	GGCTTATTCCAGGACATCTCTC
ZmCOI1c-cds-F	CTCGCTGGAGTAGATCCTCG
ZmCOI1c-cds-R	CCTCAGTCTATTTACACTCACG
ZmCOI1a-cds-F	GAAATCACAGCGGCAGGTG
ZmCOI1a-cds-R	CACACTCGGGACAGCTTGA
ZmCOI1d-cds-F	CGCTTGCTGGCTCTCTAAT
ZmCOI1d-cds-R	AACAGTAACCACACTCGGAC
ZmCOI2b-cds-F	AAGGTTCCACCGTCTACCT
ZmCOI2b-cds-R	CGTCTGCATGTCCTCATCAA
MYC7-cds-F	CCACCATTTCTCCTCCTCTTTC
MYC7-cds-R	CTATCGTGTTGTAACCGTGGT
bHLH91-cds-F	CCGCGTTTCAACCCATTTC
bHLH91-cds-R	TGTATCGGTATCGTCCCTATCC
bHLH99-cds-F	GCCCTCACTCTGTAGGTATCAT
bHLH99-cds-R	CTCTCCACCTACAACTCTCCTA
Primers for split-Luciferase assay
JAZ15-nLUC-F	ACGAGCTCGGTACCCGGGATCCATGGCTTACTTCGGCGGAGC
JAZ15-nLUC-R	GACGCGTACGAGATCTGGTCGACGATCTGTAGTTTTGTACTGG
JAZ1-nLUC-F	ACGAGCTCGGTACCCGGGATCCATGGATCGGTTGGAGGAGCG
JAZ1-nLUC-R	GACGCGTACGAGATCTGGTCGACGACTTCAGACTTCGCGGCTC
JAZ5-nLUC-F	ACGAGCTCGGTACCCGGGATCCATGGCCATGGCGGCGGCAGC
JAZ5-nLUC-R	GACGCGTACGAGATCTGGTCGACCAGCGCGATGTTGAGGCGCTC
JAZ18-nLUC-F	ACGAGCTCGGTACCCGGGATCCATGGCCGCCTCCGGGACCGG
JAZ18-nLUC-R	GACGCGTACGAGATCTGGTCGACGAGCCTGAGCCACGAGGCTTC
JAZ22-nLUC-F	ACGAGCTCGGTACCCGGGATCCATGCCGTCGACGGCGCCTGTAG
JAZ22-nLUC-R	GACGCGTACGAGATCTGGTCGACAGCTGCTTCCTCCTTCACATG
COI1a-cLUC-F	GTACGCGTCCCGGGGCGGTACCATGGGCGGTGAGGTGCCGGA
COI1a-cLUC-R	GAACGAAAGCTCTGCAGGTCGACTTACAGTGACGCAGGGTGCAA
bHLH99-cLUC-F	GTACGCGTCCCGGGGCGGTACCATGGTCATGAAGATGGAGCAC
bHLH99-cLUC-R	GAACGAAAGCTCTGCAGGTCGACTCAACTGCTCATCGCGCGAG
Primers for Y2H assay
JAZ4-BD-F	ATGGCCATGGAGGCCGAATTCATGGCTGCCATGCCCACGGACAG
JAZ4-BD-R	CCGCTGCAGGTCGACGGATCCTCAGCGGCCGTGCATGGAG
JAZ5-BD-F	ATGGCCATGGAGGCCGAATTCATGGCCATGGCGGCGGCAGC
JAZ5-BD-R	CCGCTGCAGGTCGACGGATCCTCACAGCGCGATGTTGAGGC
JAZ13-BD-F	ATGGCCATGGAGGCCGAATTCATGGCACCTGCGGAATCCGGG
JAZ13-BD-R	CCGCTGCAGGTCGACGGATCCTCACTGGCTCGCCTCCTTG
JAZ17-BD-F	ATGGCCATGGAGGCCGAATTCATGGCCGCCTCCGGGAACAACAG
JAZ17-BD-R	CCGCTGCAGGTCGACGGATCCTCAGAGCCTGAGCGCGAGC
JAZ8-BD-F	ATGGCCATGGAGGCCGAATTCATGGCGGCAACAGCGGTTACTAC
JAZ8-BD-R	CCGCTGCAGGTCGACGGATCCTCAGAGCGCAAGCTTGAGGTTGT
JAZ9-BD-F	ATGGCCATGGAGGCCGAATTCATGGCAGCAGCGGGGAGCGTC
JAZ9-BD-R	CCGCTGCAGGTCGACGGATCCTCAGAGCGTGAGCGTGAGATGGT
JAZ2-BD-F	ATGGCCATGGAGGCCGAATTCATGGATCTGCCTACTTCAGAGAT
JAZ2-BD-R	CCGCTGCAGGTCGACGGATCCTTACTGGGCCTTGCCCTCC
JAZ22-BD-F	ATGGCCATGGAGGCCGAATTCATGCCGTCGACGGCGCCTGTAGA
JAZ22-BD-R	CCGCTGCAGGTCGACGGATCCTTAAGCTGCTTCCTCCTTCACAT
JAZ24-BD-F	ATGGCCATGGAGGCCGAATTCATGGCTGGAAGTGCGCCGGC
JAZ24-BD-R	CCGCTGCAGGTCGACGGATCCTCACATCTCCAGCTTCGCTG
JAZ11-BD-F	ATGGCCATGGAGGCCGAATTCATGGCGGCGTCCGCGAGGC
JAZ11-BD-R	CCGCTGCAGGTCGACGGATCCCTAGCTCAGGTTCAGGTTGGACT
JAZ14-BD-F	ATGGCCATGGAGGCCGAATTCATGGAGAGGGATTTCCTGGGTGC
JAZ14-BD-R	CCGCTGCAGGTCGACGGATCCTCAGATCTGCAAATTTGTGCTGA
JAZ18-BD-F	ATGGCCATGGAGGCCGAATTCATGGCCGCCTCCGGGACCG
JAZ18-BD-R	CCGCTGCAGGTCGACGGATCCTCAGAGCCTGAGCCACGAGG
JAZ7-BD-F	ATGGCCATGGAGGCCGAATTCATGGCGGCGGCGGCACCTTCTGG
JAZ7-BD-R	CCGCTGCAGGTCGACGGATCCTCACAGCTCGAGCGCGAGATCGT
JAZ15-BD-F	ATGGCCATGGAGGCCGAATTCATGGCAAAATCTGGTGCCTC
JAZ15-BD-R	CCGCTGCAGGTCGACGGATCCTCAGATCTGTAGTTTTGTAC
JAZ10-BD-F	ATGGCCATGGAGGCCGAATTCATGGCTGGACACGCGCCGG
JAZ10-BD-R	CCGCTGCAGGTCGACGGATCCTCACATCTCCTCTCCTGCTTGAC
JAZ25-BD-F	ATGGCCATGGAGGCCGAATTCATGGCGGCGTCCGCGAGGCC
JAZ25-BD-R	CCGCTGCAGGTCGACGGATCCCTAGCTGAGGTTCAGGCTGG
JAZ6-BD-F	ATGGCCATGGAGGCCGAATTCATGGCCATGGCGGCAGCGGAC
JAZ6-BD-R	CCGCTGCAGGTCGACGGATCCTCACAGCGCGATGGTGAGGCG
JAZ3-BD-F	ATGGCCATGGAGGCCGAATTCATGGCGGGCATGCCCACGGAAAG
JAZ3-BD-R	CCGCTGCAGGTCGACGGATCCTCAGCGGCCGTGCATGGAG
JAZ1-BD-F	ATGGCCATGGAGGCCGAATTCATGGATCGGTTGGAGGAGCGGAA
JAZ1-BD-R	CCGCTGCAGGTCGACGGATCCTCAGACTTCAGACTTCGCGGCTC
ZmCOI2a-AD-F	GCCATGGAGGCCAGTGAATTCATGGGCGGCGAGGCCGAGGGCGG
ZmCOI2a-AD-R	CAGCTCGAGCTCGATGGATCCTCAAACTGCTGGGTAAAGTGGAG
ZmCOI1b-AD-F	GCCATGGAGGCCAGTGAATTCATGGGTGGGGAGGCGCCGGAGCC
ZmCOI1b-AD-R	CAGCTCGAGCTCGATGGATCCTCACGCAGGATACAAAGGAACCA
ZmCOI1c-AD-F	GCCATGGAGGCCAGTGAATTCATGGGTGGGGAGGCGCCGGAGCC
ZmCOI1c-AD-R	CAGCTCGAGCTCGATGGATCCTCACGCAGGATACAAAGTGACCA
ZmCOI1a-AD-F	GCCATGGAGGCCAGTGAATTCATGGGCGGTGAGGTGCCGGAGCC
ZmCOI1a-AD-R	CAGCTCGAGCTCGATGGATCCTTACAGTGACGCAGGGTGCAAAG
ZmCOI1d-AD-F	GCCATGGAGGCCAGTGAATTCATGGGCGGCGAGGTGCCGGAG
ZmCOI1d-AD-R	CAGCTCGAGCTCGATGGATCCTCACGCGGGATGCAAAGTAACC
ZmCOI2b-AD-F	GCCATGGAGGCCAGTGAATTCATGGGCGGCGAGGCCGAGG
ZmCOI2b-AD-R	CAGCTCGAGCTCGATGGATCCTCAAAATGCCGGGTAAAGCAG
MYC7-AD-F	GCCATGGAGGCCAGTGAATTCGGAGCTCAATTTCTCGGACTTC
MYC7-AD-R	CAGCTCGAGCTCGATGGATCCTGTTGTTCTTCGCGTCGTT
bHLH91-AD-F	GCCATGGAGGCCAGTGAATTCGGACATCAAGGATTCCTACTCG
bHLH91-AD-R	CAGCTCGAGCTCGATGGATCCACGCGAAATCCGAGAAGTT
bHLH99-AD-F	GCCATGGAGGCCAGTGAATTCATGGTCATGAAGATGGAGCACGA
bHLH99-AD-R	CAGCTCGAGCTCGATGGATCCTCAACTGCTCATCGCGCGAGACA
